# Supplementary material for: 2,6-Diamino­pyridinium tetra­phenyl­borate–1,2-bis­(5,7-dimethyl-1,8-naphthyridin-2-yl)diazene (1/1)
Source: Acta Crystallogr Sect E Struct Rep Online. 2011 Apr 29;67(Pt 5):o1222. doi: 10.1107/S1600536811012943 (PMC3089105; doi:10.1107/S1600536811012943)
Supplement: Supplementary file 2 [file e-67-o1222-Isup2.hkl]

# 
# h,k,l, Fc-squared, Fo-squared, sigma(Fo-squared) and status flag 
# 
data_I 
_shelx_title ' B10168_0m in P-1' 
_shelx_refln_list_code          4 
_shelx_F_calc_maximum      361.20 
_exptl_crystal_F_000       816.00 
_reflns_d_resolution_high  0.8301 
 
loop_ 
 _symmetry_equiv_pos_as_xyz 
 'x, y, z' 
 '-x, -y, -z' 
 
_cell_length_a     9.2700 
_cell_length_b    14.5143 
_cell_length_c    15.9754 
_cell_angle_alpha  93.623 
_cell_angle_beta  104.266 
_cell_angle_gamma 101.876 
 
_shelx_F_squared_multiplier     1.000 
 
loop_ 
 _refln_index_h 
 _refln_index_k 
 _refln_index_l 
 _refln_F_squared_calc 
 _refln_F_squared_meas 
 _refln_F_squared_sigma 
 _refln_observed_status 
   1   0   0     4242.67     3739.19     17.10 o 
   2   0   0    14348.24    13095.53     69.46 o 
   3   0   0     3958.05     3632.41     34.23 o 
   4   0   0      368.47      432.03     16.39 o 
   5   0   0     1013.13     1019.19     23.91 o 
   6   0   0       44.92       23.97     14.03 o 
   7   0   0        0.02        6.47     15.65 o 
   8   0   0      164.11      185.48     23.41 o 
   9   0   0       28.06       28.93     22.35 o 
  10   0   0        0.01       19.08     23.15 o 
 -10   1   0        0.67       31.19     27.29 o 
  -9   1   0       87.70       86.20     19.51 o 
  -8   1   0        2.81      -16.97     16.97 o 
  -7   1   0        6.70       -4.16     15.13 o 
  -6   1   0       15.14       11.31     13.81 o 
  -5   1   0      223.13      277.33     15.85 o 
  -4   1   0      299.07      360.64     16.94 o 
  -3   1   0        6.23        1.22     10.30 o 
  -2   1   0     5772.93     5526.76     33.72 o 
  -1   1   0      138.25       72.18      3.80 o 
   1   1   0     3722.43     3342.10     17.41 o 
   2   1   0     2633.94     2587.94     20.98 o 
   3   1   0      275.18      173.55     11.36 o 
   4   1   0     2823.83     2736.34     34.93 o 
   5   1   0     1751.78     1664.33     29.32 o 
   6   1   0      356.03      341.89     18.72 o 
   7   1   0       55.37       68.04     16.21 o 
   8   1   0      117.72       96.84     19.44 o 
   9   1   0      134.24      150.25     23.36 o 
  10   1   0        0.71      -24.87     24.87 o 
 -10   2   0        4.27       -6.61     22.80 o 
  -9   2   0        0.15      -18.40     18.40 o 
  -8   2   0        0.07      -16.78     16.78 o 
  -7   2   0       74.69      104.18     17.08 o 
  -6   2   0        0.02       16.80     13.70 o 
  -5   2   0       15.16      -13.94     13.94 o 
  -4   2   0       35.47       19.77     12.39 o 
  -3   2   0     7064.98     6751.60     47.74 o 
  -2   2   0     4664.41     4357.93     25.93 o 
  -1   2   0      632.20      544.26      6.88 o 
   0   2   0      153.09       78.19      4.72 o 
   1   2   0      376.69      392.47      6.79 o 
   2   2   0      144.32      138.24      8.92 o 
   3   2   0     3755.71     3492.24     29.52 o 
   4   2   0      565.90      674.70     18.17 o 
   5   2   0      108.17       78.30     13.06 o 
   6   2   0      243.74      264.58     17.81 o 
   7   2   0       23.81       31.06     16.29 o 
   8   2   0      170.52      197.55     22.51 o 
   9   2   0        3.05       -6.89     22.73 o 
  10   2   0      120.32      116.80     26.26 o 
 -10   3   0       15.13      -12.02     21.21 o 
  -9   3   0        2.50        4.21     20.97 o 
  -8   3   0        0.49        8.75     15.89 o 
  -7   3   0        9.88       25.77     17.72 o 
  -6   3   0       41.42       48.89     16.28 o 
  -5   3   0      713.40      655.00     21.64 o 
  -4   3   0      439.20      459.60     16.42 o 
  -3   3   0      620.38      649.44     12.33 o 
  -2   3   0     5808.34     5269.25     26.52 o 
  -1   3   0      337.40      342.89      7.15 o 
   0   3   0     4400.00     3988.90     29.80 o 
   1   3   0     3553.52     3235.40     22.86 o 
   2   3   0      124.03      101.41      7.27 o 
   3   3   0      519.24      547.38     15.64 o 
   4   3   0     1534.23     1650.64     21.93 o 
   5   3   0      426.35      430.23     15.34 o 
   6   3   0      961.28     1010.13     25.80 o 
   7   3   0       31.27       20.86     14.11 o 
   8   3   0       77.84       51.97     22.34 o 
   9   3   0       27.94       38.46     22.68 o 
 -10   4   0        0.33       -1.96     23.18 o 
  -9   4   0       10.92       17.20     20.63 o 
  -8   4   0        2.14       -9.39     14.55 o 
  -7   4   0       34.52       20.49     14.06 o 
  -6   4   0      164.21      161.72     14.51 o 
  -5   4   0      267.33      289.49     14.35 o 
  -4   4   0     1419.98     1541.82     29.14 o 
  -3   4   0     1061.15      967.65     15.17 o 
  -2   4   0      380.72      323.19      9.32 o 
  -1   4   0     9170.58     8290.07     45.02 o 
   0   4   0      135.51      155.77     10.93 o 
   1   4   0     2244.97     2241.25     19.78 o 
   2   4   0       96.11      141.69      7.78 o 
   3   4   0      192.13      244.60      9.69 o 
   4   4   0      532.86      529.45     21.21 o 
   5   4   0      131.81      123.67     14.12 o 
   6   4   0      209.78      240.70     17.05 o 
   7   4   0       66.64       86.95     20.58 o 
   8   4   0        1.48        5.98     18.72 o 
   9   4   0      169.17      147.06     31.12 o 
 -10   5   0        1.34      -16.49     21.72 o 
  -9   5   0       64.44       69.21     19.89 o 
  -8   5   0       87.47       73.64     15.34 o 
  -7   5   0       13.32       16.62     12.59 o 
  -6   5   0        5.78        4.03     15.57 o 
  -5   5   0        0.40        9.33     12.69 o 
  -4   5   0        0.45       -1.53      8.56 o 
  -3   5   0      468.77      463.60      9.30 o 
  -2   5   0     1096.35      971.84     13.37 o 
  -1   5   0     2238.48     2325.52     35.77 o 
   0   5   0      298.23      327.42     22.15 o 
   1   5   0       52.67       72.74      7.19 o 
   2   5   0       12.82        0.22      9.71 o 
   3   5   0      563.23      542.41     11.31 o 
   4   5   0       40.70       13.04      9.86 o 
   5   5   0       22.78       39.84     11.21 o 
   6   5   0       92.77       90.09     13.53 o 
   7   5   0      744.88      741.70     29.24 o 
   8   5   0      154.77      174.05     26.44 o 
   9   5   0       43.16       20.74     26.41 o 
 -10   6   0      168.47      127.18     25.68 o 
  -9   6   0       27.50       41.61     25.19 o 
  -8   6   0        3.06      -10.96     16.13 o 
  -7   6   0      128.17      111.80     17.24 o 
  -6   6   0      238.44      252.36     16.57 o 
  -5   6   0       35.86       57.23     11.79 o 
  -4   6   0        0.84       -7.70      7.70 o 
  -3   6   0      798.60      794.48     13.54 o 
  -2   6   0      327.51      263.65     11.77 o 
  -1   6   0      726.13      747.96     19.19 o 
   0   6   0       70.35       84.20     14.18 o 
   1   6   0     1003.39      927.66     16.57 o 
   2   6   0      170.66      213.18     12.76 o 
   3   6   0      661.41      744.58     16.45 o 
   4   6   0       15.22       27.54      7.81 o 
   5   6   0       14.54        3.75     10.05 o 
   6   6   0        0.28        6.44     13.43 o 
   7   6   0        0.38       -0.05     21.96 o 
   8   6   0        2.53       -5.13     24.06 o 
   9   6   0        7.49        9.74     26.08 o 
 -10   7   0      180.44      162.35     25.24 o 
  -9   7   0       71.64       60.73     20.57 o 
  -8   7   0       60.39       73.02     16.77 o 
  -7   7   0        1.42       -5.86     13.97 o 
  -6   7   0       50.54       43.18     12.62 o 
  -5   7   0      614.54      606.97     18.32 o 
  -4   7   0        0.10        2.75      5.20 o 
  -3   7   0       68.65       84.32     11.48 o 
  -2   7   0      342.45      345.91     13.35 o 
  -1   7   0       80.21       89.61     13.06 o 
   0   7   0       76.49       97.94     11.86 o 
   1   7   0        0.95       10.45      9.12 o 
   2   7   0       37.02        9.26     11.11 o 
   3   7   0       81.17      110.58      8.75 o 
   4   7   0       58.65       71.94      8.75 o 
   5   7   0        3.71       -3.88     11.39 o 
   6   7   0        0.01        3.72     15.70 o 
   7   7   0       67.71       49.36     22.87 o 
   8   7   0       60.00       61.72     27.00 o 
 -10   8   0        0.24        9.88     26.76 o 
  -9   8   0      182.13      179.99     23.42 o 
  -8   8   0        1.74      -17.22     17.22 o 
  -7   8   0       37.71       62.08     16.06 o 
  -6   8   0       62.83       58.33     13.94 o 
  -5   8   0      494.80      498.85     15.98 o 
  -4   8   0      242.55      301.74     10.74 o 
  -3   8   0     1126.64     1149.65     20.09 o 
  -2   8   0      180.47      187.27     14.05 o 
  -1   8   0       34.40       11.75     12.54 o 
   0   8   0      505.17      515.66     17.64 o 
   1   8   0       38.48       37.42      9.74 o 
   2   8   0      717.82      736.18     25.01 o 
   3   8   0       87.04       84.60     14.31 o 
   4   8   0       22.01       12.75     17.51 o 
   5   8   0       49.18       42.61     20.72 o 
   6   8   0        9.01       12.43     19.29 o 
   7   8   0       41.57       52.23     24.55 o 
   8   8   0       25.77       -0.26     34.92 o 
 -10   9   0       54.73       71.90     32.50 o 
  -9   9   0       97.34      125.75     29.27 o 
  -8   9   0       77.90       65.46     19.46 o 
  -7   9   0       66.14       77.47     16.56 o 
  -6   9   0      883.45      861.69     26.99 o 
  -5   9   0       14.91       16.42      9.60 o 
  -4   9   0      379.94      466.57     14.17 o 
  -3   9   0      655.78      726.92     18.74 o 
  -2   9   0       81.41       51.76     11.00 o 
  -1   9   0      176.18      192.38     19.28 o 
   0   9   0        5.79        0.61     10.85 o 
   1   9   0      104.16      100.44     12.09 o 
   2   9   0      412.68      414.15     18.03 o 
   3   9   0      632.08      628.05     22.95 o 
   4   9   0      532.39      538.52     26.22 o 
   5   9   0       11.07        1.14     18.05 o 
   6   9   0        2.06       20.05     25.43 o 
   7   9   0        0.47      -28.31     28.31 o 
 -10  10   0       32.81       15.89     28.43 o 
  -9  10   0       86.54       68.80     26.37 o 
  -8  10   0       36.49       24.40     23.73 o 
  -7  10   0       97.20      128.29     19.73 o 
  -6  10   0      553.94      530.63     21.29 o 
  -5  10   0        1.18       -6.48      6.48 o 
  -4  10   0      999.75      989.08     22.19 o 
  -3  10   0      455.73      519.33     18.10 o 
  -2  10   0      279.94      274.21     18.47 o 
  -1  10   0      374.77      355.37     22.80 o 
   0  10   0      565.13      616.40     21.88 o 
   1  10   0        8.05       29.87     12.46 o 
   2  10   0      145.89      161.76     16.99 o 
   3  10   0      192.98      235.87     18.93 o 
   4  10   0      161.62      141.27     23.26 o 
   5  10   0        0.97      -16.90     21.08 o 
   6  10   0        3.79       42.96     26.05 o 
   7  10   0        3.77       37.63     30.59 o 
  -9  11   0       35.49       29.35     32.10 o 
  -8  11   0        3.31      -12.80     24.58 o 
  -7  11   0        1.40       -4.79     23.99 o 
  -6  11   0        0.78        7.70     16.50 o 
  -5  11   0      635.88      645.31     21.21 o 
  -4  11   0      587.47      630.71     21.63 o 
  -3  11   0       69.02       80.02     16.43 o 
  -2  11   0       26.66       34.01     16.05 o 
  -1  11   0      931.61      934.51     34.65 o 
   0  11   0     2946.87     2900.62     46.07 o 
   1  11   0      277.49      265.95     16.95 o 
   2  11   0       40.58       53.21     18.90 o 
   3  11   0      731.43      718.99     31.24 o 
   4  11   0       34.31       37.40     21.89 o 
   5  11   0        1.75       62.85     24.28 o 
   6  11   0       40.02       55.37     30.23 o 
  -9  12   0       47.07        5.42     27.35 o 
  -8  12   0        1.31      -27.32     27.32 o 
  -7  12   0       51.04       44.04     26.49 o 
  -6  12   0       35.71       43.86     26.08 o 
  -5  12   0      114.98       98.41     20.72 o 
  -4  12   0      189.00      201.35     18.04 o 
  -3  12   0      133.04      122.73     19.97 o 
  -2  12   0      293.20      305.46     22.06 o 
  -1  12   0       54.77       55.44     16.62 o 
   0  12   0     5725.56     5465.59     76.16 o 
   1  12   0      767.25      783.24     37.14 o 
   2  12   0       18.64       33.07     21.11 o 
   3  12   0       37.72       35.61     24.20 o 
   4  12   0        1.35       27.36     25.30 o 
   5  12   0        0.25      -28.67     28.67 o 
  -8  13   0        0.56       -2.72     32.33 o 
  -7  13   0       80.77       77.22     29.77 o 
  -6  13   0        1.85      -17.82     23.15 o 
  -5  13   0       86.51       19.56     25.08 o 
  -4  13   0       41.54       46.90     20.75 o 
  -3  13   0      102.22       72.37     22.05 o 
  -2  13   0      420.47      441.60     24.90 o 
  -1  13   0       20.19       -0.35     14.37 o 
   0  13   0       68.44       48.42     21.68 o 
   1  13   0      370.89      409.09     33.87 o 
   2  13   0      774.64      781.46     44.13 o 
   3  13   0      160.63      153.16     29.08 o 
   4  13   0       24.02       56.11     28.88 o 
   5  13   0       32.90       14.40     47.65 o 
  -8  14   0        2.35       -3.10     33.24 o 
  -7  14   0       26.89       35.57     31.99 o 
  -6  14   0        3.22        6.80     29.70 o 
  -5  14   0        7.98      -27.54     28.80 o 
  -4  14   0      118.29       79.78     24.66 o 
  -3  14   0      333.58      368.54     31.10 o 
  -2  14   0      257.79      265.25     22.99 o 
  -1  14   0        7.97      -15.07     15.07 o 
   0  14   0       78.50       84.04     24.50 o 
   1  14   0      208.63      193.39     26.05 o 
   2  14   0       15.10      -22.14     34.51 o 
   3  14   0       12.12      -28.18     37.44 o 
   4  14   0        0.02       15.62     35.30 o 
  -7  15   0        1.33      -23.81     27.72 o 
  -6  15   0        4.99      -26.71     32.53 o 
  -5  15   0      140.53      166.50     34.50 o 
  -4  15   0        4.31      -24.73     30.44 o 
  -3  15   0      157.00      163.11     23.05 o 
  -2  15   0        4.73        1.20     18.46 o 
  -1  15   0      231.09      269.99     22.02 o 
   0  15   0       28.43       10.59     21.94 o 
   1  15   0      109.99       73.46     29.08 o 
   2  15   0       36.84       84.50     37.72 o 
   3  15   0      124.46      126.96     46.61 o 
  -6  16   0        3.95      -37.80     37.80 o 
  -5  16   0       93.02      122.88     35.85 o 
  -4  16   0       19.85       78.73     28.98 o 
  -3  16   0       58.23       65.26     25.12 o 
  -2  16   0        0.05       17.09     18.69 o 
  -1  16   0        0.49       -1.74     21.09 o 
   0  16   0       26.85        9.58     22.86 o 
   1  16   0      145.13      115.87     39.73 o 
  -4  17   0       21.71       -6.94     31.73 o 
  -3  17   0       52.03       61.51     36.80 o 
  -2  17   0       99.88      119.89     22.49 o 
  -1  17   0        5.46       10.51     21.04 o 
   0 -17   1        7.79        7.26     25.89 o 
   1 -17   1       12.98       -1.55     22.22 o 
   2 -17   1       40.13       15.46     19.58 o 
   3 -17   1        4.67       28.83     35.13 o 
   4 -17   1       31.40       20.47     26.92 o 
  -2 -16   1       22.21       66.15     53.30 o 
  -1 -16   1        0.02       -1.18     31.32 o 
   0 -16   1        4.89       -2.01     24.35 o 
   1 -16   1      114.74      128.23     21.46 o 
   2 -16   1        0.27       -1.68     18.30 o 
   3 -16   1        0.80       19.32     23.63 o 
   4 -16   1        0.08       23.29     28.95 o 
   5 -16   1       16.58       13.23     32.20 o 
   6 -16   1        3.63       24.78     33.15 o 
  -3 -15   1       28.91       65.38     39.91 o 
  -2 -15   1       11.55       31.36     35.19 o 
  -1 -15   1        1.37      -22.74     33.87 o 
   0 -15   1      155.28      177.92     24.84 o 
   1 -15   1       93.00       86.79     19.35 o 
   2 -15   1      864.32      819.14     32.65 o 
   3 -15   1       98.70      112.74     26.36 o 
   4 -15   1      259.84      273.41     34.70 o 
   5 -15   1        6.40      -19.37     35.07 o 
   6 -15   1        0.45      -25.90     25.90 o 
   7 -15   1        6.14       -1.83     32.73 o 
  -4 -14   1        9.75       25.33     31.58 o 
  -3 -14   1      182.36      202.45     34.72 o 
  -2 -14   1       80.15      103.70     32.88 o 
  -1 -14   1      403.80      445.25     30.67 o 
   0 -14   1      218.04      194.74     20.43 o 
   1 -14   1       39.90      -10.14     17.16 o 
   2 -14   1        1.40      -10.54     21.38 o 
   3 -14   1       16.56       40.28     19.16 o 
   4 -14   1        4.96       20.98     31.95 o 
   5 -14   1       11.53       -8.35     21.51 o 
   6 -14   1        6.97        7.11     32.48 o 
   7 -14   1        4.55      -28.51     28.51 o 
   8 -14   1        0.26      -12.60     32.48 o 
  -5 -13   1       75.05       52.18     28.61 o 
  -4 -13   1      238.81      294.81     32.57 o 
  -3 -13   1       16.37       41.43     27.11 o 
  -2 -13   1       64.97       23.88     30.14 o 
  -1 -13   1       27.82       -5.06     19.16 o 
   0 -13   1      286.41      298.39     20.97 o 
   1 -13   1     2252.01     2216.11     42.04 o 
   2 -13   1      225.81      224.38     25.61 o 
   3 -13   1      243.28      216.07     24.79 o 
   4 -13   1        0.14       -2.43     22.33 o 
   5 -13   1        3.36       -7.32     23.34 o 
   6 -13   1       17.23       -5.51     22.27 o 
   7 -13   1        5.79       35.22     24.56 o 
   8 -13   1        3.47       40.03     30.68 o 
  -6 -12   1        0.01       15.05     34.85 o 
  -5 -12   1        1.43      -20.90     20.90 o 
  -4 -12   1        3.82        8.05     22.55 o 
  -3 -12   1        0.05      -20.54     23.67 o 
  -2 -12   1       26.73       42.98     19.11 o 
  -1 -12   1      417.98      455.09     26.20 o 
   0 -12   1     4980.13     4693.37     66.71 o 
   1 -12   1        0.11      -15.22     15.22 o 
   2 -12   1      193.80      251.78     18.74 o 
   3 -12   1      703.81      679.82     26.05 o 
   4 -12   1       26.42        8.14     16.57 o 
   5 -12   1        0.12       15.19     22.97 o 
   6 -12   1       24.84        1.54     20.79 o 
   7 -12   1        6.82      -20.48     25.37 o 
   8 -12   1      150.89      155.46     33.73 o 
   9 -12   1       57.39       83.54     29.82 o 
  -6 -11   1       63.51       87.93     31.03 o 
  -5 -11   1        6.94       -1.92     24.99 o 
  -4 -11   1       39.03       37.38     22.69 o 
  -3 -11   1       26.24       21.05     24.19 o 
  -2 -11   1      944.40      978.40     30.29 o 
  -1 -11   1        2.03        2.45      9.99 o 
   0 -11   1     2320.33     2192.07     38.85 o 
   1 -11   1      184.37      203.15     21.04 o 
   2 -11   1      278.11      284.24     18.33 o 
   3 -11   1       11.73       24.52     13.52 o 
   4 -11   1     1005.32      903.07     22.09 o 
   5 -11   1      889.12      934.57     31.02 o 
   6 -11   1       10.69       12.29     16.23 o 
   7 -11   1        0.11        5.63     23.50 o 
   8 -11   1        0.91      -33.95     33.95 o 
   9 -11   1        0.88       37.96     27.41 o 
  -7 -10   1        0.20        8.01     30.69 o 
  -6 -10   1       44.46       65.93     28.34 o 
  -5 -10   1        7.80      -18.56     20.42 o 
  -4 -10   1       36.69       33.64     18.46 o 
  -3 -10   1       13.03       15.66     12.69 o 
  -2 -10   1      228.75      199.61     16.36 o 
  -1 -10   1        0.05       -0.98      9.73 o 
   0 -10   1       16.63       22.50     12.96 o 
   1 -10   1        5.39       11.09     16.02 o 
   2 -10   1      107.20      124.85     15.16 o 
   3 -10   1        3.01       -2.35     12.30 o 
   4 -10   1       22.74       30.79      7.01 o 
   5 -10   1       89.21       83.10      9.60 o 
   6 -10   1      740.02      664.05     28.11 o 
   7 -10   1      133.71       99.69     24.79 o 
   8 -10   1        0.00      -13.71     23.73 o 
   9 -10   1       60.98       48.17     27.05 o 
  -7  -9   1        3.47        0.77     26.80 o 
  -6  -9   1       83.75       66.11     23.37 o 
  -5  -9   1       17.19       17.82     18.24 o 
  -4  -9   1       30.45       17.50     16.66 o 
  -3  -9   1      358.78      372.66     21.18 o 
  -2  -9   1      123.05      123.96     17.04 o 
  -1  -9   1       53.35       61.13      8.85 o 
   0  -9   1      530.06      476.98     20.34 o 
   1  -9   1     1350.73     1379.43     28.77 o 
   2  -9   1       42.61       47.39     13.81 o 
   3  -9   1      174.46      183.45     10.95 o 
   4  -9   1       81.82      100.89      8.74 o 
   5  -9   1       65.39       89.49     11.49 o 
   6  -9   1        2.50       10.76     16.81 o 
   7  -9   1       69.05       64.40     16.93 o 
   8  -9   1        5.80       25.80     19.36 o 
   9  -9   1      155.05      136.92     27.96 o 
  10  -9   1       40.15      -25.78     29.01 o 
  -8  -8   1       68.23       49.00     31.00 o 
  -7  -8   1        0.30      -22.09     23.84 o 
  -6  -8   1       57.29       28.19     18.22 o 
  -5  -8   1      121.46      125.35     20.31 o 
  -4  -8   1      141.03      143.48     18.91 o 
  -3  -8   1        8.09       14.27      8.11 o 
  -2  -8   1       34.74       36.73      9.25 o 
  -1  -8   1      455.56      499.36     13.12 o 
   0  -8   1      540.93      613.14     20.63 o 
   1  -8   1     1269.78     1188.95     23.75 o 
   2  -8   1       53.42       47.81     10.34 o 
   3  -8   1      485.61      459.64     11.76 o 
   4  -8   1        9.56       18.86      6.77 o 
   5  -8   1     1153.80     1096.42     25.13 o 
   6  -8   1        2.51       -6.78     14.64 o 
   7  -8   1       84.15      115.86     16.48 o 
   8  -8   1      124.23      103.14     18.34 o 
   9  -8   1        0.15      -17.81     17.81 o 
  10  -8   1      118.59      112.51     31.16 o 
  -8  -7   1       67.40       67.75     26.18 o 
  -7  -7   1        7.92        2.28     22.44 o 
  -6  -7   1       43.68        4.06     18.87 o 
  -5  -7   1       15.81       12.99     12.86 o 
  -4  -7   1        0.04       -6.45      6.45 o 
  -3  -7   1       75.68       84.52      7.50 o 
  -2  -7   1      117.34      132.03     12.86 o 
  -1  -7   1        0.01        2.25      7.05 o 
   0  -7   1       39.27       30.30     11.33 o 
   1  -7   1     2241.95     2413.85     31.19 o 
   2  -7   1      990.36     1062.42     16.45 o 
   3  -7   1      100.46       82.78      7.58 o 
   4  -7   1      575.94      652.49     15.86 o 
   5  -7   1        4.97        2.13      8.89 o 
   6  -7   1        1.78      -10.44     10.44 o 
   7  -7   1       53.59       68.40     14.89 o 
   8  -7   1        1.44       26.16     16.49 o 
   9  -7   1        2.52       -7.92     19.26 o 
  10  -7   1       74.52       86.80     23.88 o 
  -9  -6   1       67.50       84.42     28.09 o 
  -8  -6   1      259.66      265.18     33.51 o 
  -7  -6   1        2.12        1.67     22.21 o 
  -6  -6   1        8.24       14.47     16.81 o 
  -5  -6   1        4.01        6.96     10.58 o 
  -4  -6   1     1488.45     1605.39     24.15 o 
  -3  -6   1       80.28       78.68      8.70 o 
  -2  -6   1     2776.66     2839.97     25.51 o 
  -1  -6   1      446.21      489.31     11.69 o 
   0  -6   1       58.31       15.26     11.55 o 
   1  -6   1     1818.00     1822.02     24.82 o 
   2  -6   1        2.02        8.61      6.95 o 
   3  -6   1      349.21      408.56     10.42 o 
   4  -6   1      251.03      298.86     12.17 o 
   5  -6   1       26.32       29.07      9.97 o 
   6  -6   1       57.09       53.24     13.75 o 
   7  -6   1       96.64       88.36     13.97 o 
   8  -6   1      144.88      132.82     19.27 o 
   9  -6   1       50.17       19.90     19.68 o 
  10  -6   1      156.54      150.10     26.19 o 
  -9  -5   1      134.03      144.14     28.50 o 
  -8  -5   1      286.03      292.79     28.46 o 
  -7  -5   1       43.24       62.92     17.59 o 
  -6  -5   1        2.45        2.22     11.64 o 
  -5  -5   1       25.29        0.45     12.83 o 
  -4  -5   1     1449.64     1420.78     22.37 o 
  -3  -5   1      221.94      216.83      8.22 o 
  -2  -5   1      376.05      452.54     10.43 o 
  -1  -5   1      699.53      692.88     12.31 o 
   0  -5   1     2528.72     2522.25     27.62 o 
   1  -5   1     1359.52     1272.90     16.77 o 
   2  -5   1        0.04        6.92      5.68 o 
   3  -5   1      208.40      223.22     10.34 o 
   4  -5   1      754.39      800.47     15.83 o 
   5  -5   1        7.46        5.17     10.87 o 
   6  -5   1       16.89       17.39     13.56 o 
   7  -5   1       38.87        1.20     17.47 o 
   8  -5   1        3.62      -10.71     14.83 o 
   9  -5   1      131.43      183.32     23.32 o 
  10  -5   1       10.22        2.21     25.70 o 
  -9  -4   1        4.47       -8.03     25.18 o 
  -8  -4   1       21.29       28.46     21.02 o 
  -7  -4   1       98.61       83.22     17.87 o 
  -6  -4   1       20.63       15.15     13.41 o 
  -5  -4   1      197.75      240.34     14.63 o 
  -4  -4   1     1523.52     1584.26     26.14 o 
  -3  -4   1     1495.56     1519.09     19.00 o 
  -2  -4   1        7.12       -3.24      5.23 o 
  -1  -4   1       84.84       71.67      6.21 o 
   0  -4   1     4502.17     4333.91     30.73 o 
   1  -4   1        1.51       10.21      6.44 o 
   2  -4   1       51.74       15.69      5.43 o 
   3  -4   1        0.04        7.05      6.73 o 
   4  -4   1       28.08        9.58     10.72 o 
   5  -4   1       76.47       73.27     13.36 o 
   6  -4   1      133.25      146.39     14.12 o 
   7  -4   1        7.55        9.65     15.11 o 
   8  -4   1       89.89       72.91     16.80 o 
   9  -4   1        0.24        0.03     18.04 o 
  10  -4   1        6.63      -22.02     22.02 o 
 -10  -3   1      103.52      105.17     28.57 o 
  -9  -3   1        5.17       36.24     22.79 o 
  -8  -3   1       41.32       44.51     21.38 o 
  -7  -3   1       49.56       51.02     17.16 o 
  -6  -3   1       54.15       51.96     11.15 o 
  -5  -3   1      162.51      226.29     13.50 o 
  -4  -3   1     3162.58     3207.93     37.69 o 
  -3  -3   1     1459.49     1503.83     26.80 o 
  -2  -3   1       40.44       -0.33      7.16 o 
  -1  -3   1     1310.71     1219.18     12.54 o 
   0  -3   1     8575.61     7867.50     36.54 o 
   1  -3   1    15334.64    15089.12     66.29 o 
   2  -3   1     9419.33     9349.64     45.23 o 
   3  -3   1      249.59      270.14     10.27 o 
   4  -3   1      447.29      419.77     14.69 o 
   5  -3   1     1091.83     1054.60     23.98 o 
   6  -3   1       47.61       47.64     14.25 o 
   7  -3   1       43.24       48.32     17.84 o 
   8  -3   1       55.81       51.23     17.06 o 
   9  -3   1       56.89       75.82     22.95 o 
  10  -3   1        6.79       10.42     23.61 o 
 -10  -2   1        3.32      -26.50     26.50 o 
  -9  -2   1       21.51      -21.01     21.01 o 
  -8  -2   1        1.45      -16.78     16.78 o 
  -7  -2   1       14.99       -0.60     15.27 o 
  -6  -2   1      192.91      199.33     17.22 o 
  -5  -2   1        5.27       12.44     11.51 o 
  -4  -2   1      499.77      473.38     15.80 o 
  -3  -2   1      873.71      901.55     15.44 o 
  -2  -2   1      347.33      258.70      9.07 o 
  -1  -2   1     9444.64     8790.09     39.54 o 
   0  -2   1      384.22      413.00      5.13 o 
   1  -2   1      374.81      269.73      6.19 o 
   2  -2   1    13040.85    11634.81     59.95 o 
   3  -2   1      764.10      743.29     16.35 o 
   4  -2   1     4363.67     4548.08     41.47 o 
   5  -2   1        4.18        4.99     12.62 o 
   6  -2   1      345.06      387.86     19.83 o 
   7  -2   1       81.09      101.25     18.95 o 
   8  -2   1      328.58      304.84     26.48 o 
   9  -2   1       88.05       78.10     20.91 o 
  10  -2   1       24.27      -22.38     22.38 o 
 -10  -1   1        0.15       29.53     24.76 o 
  -9  -1   1        2.03      -10.26     21.36 o 
  -8  -1   1        5.21       12.16     17.40 o 
  -7  -1   1      130.78      174.49     16.81 o 
  -6  -1   1     1353.11     1442.39     29.63 o 
  -5  -1   1      283.73      286.12     15.56 o 
  -4  -1   1     2765.31     2679.88     32.97 o 
  -3  -1   1      105.03      162.13     11.51 o 
  -2  -1   1     2273.71     2147.71     19.79 o 
  -1  -1   1     6230.70     5757.37     22.74 o 
   0  -1   1     1833.22     1543.06     12.40 o 
   1  -1   1     1147.42      841.47      8.74 o 
   2  -1   1     2931.05     2442.37     22.00 o 
   3  -1   1       92.28       61.83      9.61 o 
   4  -1   1     2941.55     2978.59     31.62 o 
   5  -1   1      161.52      206.50     15.59 o 
   6  -1   1       54.13       73.95     15.83 o 
   7  -1   1        9.43       -9.72     15.41 o 
   8  -1   1       45.95       64.54     19.81 o 
   9  -1   1       59.43       51.50     23.34 o 
  10  -1   1       65.83       27.79     27.26 o 
 -10   0   1        5.06        0.81     23.30 o 
  -9   0   1        1.57      -18.48     18.48 o 
  -8   0   1      136.84      170.82     20.54 o 
  -7   0   1        0.99       12.70     14.46 o 
  -6   0   1       17.44       24.63     13.47 o 
  -5   0   1       57.35       44.82     14.32 o 
  -4   0   1       51.87       74.75     13.49 o 
  -3   0   1      701.73      534.62     15.24 o 
  -2   0   1     2289.67     2168.98     23.89 o 
  -1   0   1      242.30      265.50      5.15 o 
   1   0   1      657.11      616.43      7.50 o 
   2   0   1      749.25      788.49     13.74 o 
   3   0   1     3995.12     3799.81     32.14 o 
   4   0   1     2621.20     2561.35     29.12 o 
   5   0   1      313.33      360.86     17.13 o 
   6   0   1      771.61      747.73     23.52 o 
   7   0   1        4.94       -9.54     15.19 o 
   8   0   1      239.60      263.41     21.53 o 
   9   0   1        0.04       16.35     22.23 o 
  10   0   1        3.33      -27.51     27.51 o 
 -10   1   1       86.33       53.99     24.58 o 
  -9   1   1      274.45      249.22     22.35 o 
  -8   1   1       20.63        5.24     18.99 o 
  -7   1   1      497.44      483.53     22.13 o 
  -6   1   1        9.20       11.00     15.16 o 
  -5   1   1      213.20      235.44     16.68 o 
  -4   1   1       28.69       37.29     11.43 o 
  -3   1   1      587.44      473.78     16.64 o 
  -2   1   1     2065.34     2030.82     23.15 o 
  -1   1   1      373.31      313.45      5.58 o 
   0   1   1     1210.95     1016.39      7.49 o 
   1   1   1     7528.07     7286.11     29.61 o 
   2   1   1     1167.34     1150.68     14.08 o 
   3   1   1        9.60        7.73      9.44 o 
   4   1   1       16.65       17.46     12.18 o 
   5   1   1      511.90      469.21     19.06 o 
   6   1   1     1062.03     1148.63     24.45 o 
   7   1   1      294.05      316.59     20.31 o 
   8   1   1       66.52       57.46     17.98 o 
   9   1   1       44.29       60.76     20.72 o 
  10   1   1       41.15        6.86     25.52 o 
 -10   2   1        5.37      -27.01     27.01 o 
  -9   2   1       54.54       25.18     17.72 o 
  -8   2   1      100.23       79.71     18.40 o 
  -7   2   1       36.71       37.51     15.11 o 
  -6   2   1        2.58        3.39     13.12 o 
  -5   2   1       18.04       35.33     13.37 o 
  -4   2   1      116.30       78.18     15.04 o 
  -3   2   1      655.13      553.31     14.02 o 
  -2   2   1       82.04       42.19      8.39 o 
  -1   2   1       18.10       21.47      3.82 o 
   0   2   1     7724.06     7563.64     32.20 o 
   1   2   1     3578.67     3137.60     15.90 o 
   2   2   1        1.62       -6.93      6.93 o 
   3   2   1        3.94        7.34      8.58 o 
   4   2   1       65.53       58.25     10.09 o 
   5   2   1      119.74      102.42     11.56 o 
   6   2   1      635.93      692.28     19.65 o 
   7   2   1       60.77      101.14     16.33 o 
   8   2   1       83.66       90.87     20.57 o 
   9   2   1        1.25      -20.54     20.54 o 
  10   2   1       41.09       37.68     26.78 o 
 -10   3   1       23.47      -21.44     21.44 o 
  -9   3   1      152.61      155.88     22.72 o 
  -8   3   1       37.21       27.93     17.30 o 
  -7   3   1        3.25      -14.84     16.73 o 
  -6   3   1      120.85      122.60     15.54 o 
  -5   3   1        0.15       -1.91     11.75 o 
  -4   3   1      770.07      742.73     24.01 o 
  -3   3   1        0.76        3.64      8.43 o 
  -2   3   1      627.56      600.41      8.33 o 
  -1   3   1     1373.36     1245.75     12.02 o 
   0   3   1     4927.16     4416.88     26.40 o 
   1   3   1      566.88      612.65      8.77 o 
   2   3   1      704.31      708.13     12.28 o 
   3   3   1      237.16      303.19     10.27 o 
   4   3   1      323.24      392.16     13.90 o 
   5   3   1       44.00       46.95     10.75 o 
   6   3   1      101.02      106.18     12.43 o 
   7   3   1       51.00       23.50     18.73 o 
   8   3   1       36.74       41.24     19.26 o 
   9   3   1        1.38      -16.60     20.52 o 
 -10   4   1       50.37       52.09     20.46 o 
  -9   4   1        1.29      -16.38     18.11 o 
  -8   4   1       40.94       82.51     18.35 o 
  -7   4   1       56.83       63.16     16.19 o 
  -6   4   1        8.27        3.78     12.10 o 
  -5   4   1      219.65      200.79     11.57 o 
  -4   4   1      156.43      155.19     10.18 o 
  -3   4   1       62.92       41.13      7.19 o 
  -2   4   1       74.90       92.02      7.76 o 
  -1   4   1      358.74      298.62      9.29 o 
   0   4   1     1273.92     1260.09     17.21 o 
   1   4   1     2899.21     2745.05     21.58 o 
   2   4   1      131.96      141.30      6.99 o 
   3   4   1        0.00        5.61      7.12 o 
   4   4   1      215.99      186.66     12.56 o 
   5   4   1      102.67       99.33     12.36 o 
   6   4   1      210.78      229.15     15.89 o 
   7   4   1       71.67       79.44     21.10 o 
   8   4   1       52.12       46.05     20.21 o 
   9   4   1      166.08      172.90     29.09 o 
 -10   5   1      212.39      230.04     25.09 o 
  -9   5   1       19.31        0.40     17.21 o 
  -8   5   1      907.13      932.24     28.07 o 
  -7   5   1       41.95       44.54     11.56 o 
  -6   5   1       10.15       13.56     12.47 o 
  -5   5   1        2.57        6.86     10.51 o 
  -4   5   1       54.62       37.73      8.75 o 
  -3   5   1        0.00        3.82      6.35 o 
  -2   5   1      354.43      453.57     12.76 o 
  -1   5   1      608.13      719.80     14.84 o 
   0   5   1      101.32      106.03      9.54 o 
   1   5   1       59.26       40.29      7.09 o 
   2   5   1      894.02      864.19     17.94 o 
   3   5   1      107.00      100.01      8.42 o 
   4   5   1      765.08      739.90     16.71 o 
   5   5   1       27.59       36.98     12.79 o 
   6   5   1        6.39       -8.52     12.96 o 
   7   5   1      337.91      334.91     21.65 o 
   8   5   1       81.73      130.28     26.38 o 
   9   5   1      124.75      104.63     27.60 o 
 -10   6   1        0.12      -12.81     21.89 o 
  -9   6   1       78.95      104.02     22.60 o 
  -8   6   1       15.37       11.75     16.76 o 
  -7   6   1       31.79       47.39     14.02 o 
  -6   6   1        0.00       -0.48     11.51 o 
  -5   6   1      314.35      274.26     12.61 o 
  -4   6   1      315.05      338.11     11.52 o 
  -3   6   1      602.83      604.67     14.00 o 
  -2   6   1     2500.30     2658.26     26.29 o 
  -1   6   1      443.93      368.07     13.78 o 
   0   6   1       23.76       27.24     10.44 o 
   1   6   1       26.59       22.62      8.61 o 
   2   6   1        1.60        6.85      9.53 o 
   3   6   1     1006.47     1012.89     22.74 o 
   4   6   1        3.99       -2.90      6.27 o 
   5   6   1       49.03       56.82     10.65 o 
   6   6   1       39.44       66.25     13.10 o 
   7   6   1       67.33       66.74     19.39 o 
   8   6   1        0.11       13.80     21.18 o 
 -10   7   1       68.14       89.23     27.40 o 
  -9   7   1      595.45      587.06     32.22 o 
  -8   7   1      913.78      930.33     35.68 o 
  -7   7   1       74.96       69.87     12.82 o 
  -6   7   1        2.46       12.45     10.31 o 
  -5   7   1        2.07       -8.18      8.18 o 
  -4   7   1      264.91      279.63     14.08 o 
  -3   7   1      469.97      484.16     14.37 o 
  -2   7   1      935.89      877.85     16.53 o 
  -1   7   1       83.37      102.91     12.92 o 
   0   7   1       57.39       74.81     12.19 o 
   1   7   1      195.70      250.28     12.69 o 
   2   7   1        9.35       -4.07     11.47 o 
   3   7   1        1.66        0.15      9.28 o 
   4   7   1      188.08      191.84     14.20 o 
   5   7   1       94.11      109.09     12.99 o 
   6   7   1       10.60       -2.49     18.74 o 
   7   7   1      152.55      119.40     24.82 o 
   8   7   1      205.21      181.90     31.59 o 
 -10   8   1       11.95       20.31     26.54 o 
  -9   8   1        0.55       14.85     27.59 o 
  -8   8   1      407.69      444.63     26.66 o 
  -7   8   1       29.02       17.21     13.17 o 
  -6   8   1       42.98       47.26     14.30 o 
  -5   8   1       10.39       10.64     14.96 o 
  -4   8   1     2079.33     2134.11     25.57 o 
  -3   8   1       43.84       43.87      9.31 o 
  -2   8   1      395.99      462.15     15.68 o 
  -1   8   1      508.48      490.92     19.40 o 
   0   8   1        5.38        7.23     13.02 o 
   1   8   1       68.73       72.61      9.04 o 
   2   8   1        6.94       40.22     11.81 o 
   3   8   1      212.45      189.57     16.26 o 
   4   8   1       17.28       24.32     11.33 o 
   5   8   1      117.25       92.66     17.65 o 
   6   8   1        0.25      -19.04     20.95 o 
   7   8   1       45.19        9.89     25.99 o 
   8   8   1       50.65       29.94     30.52 o 
 -10   9   1       78.83      114.34     29.56 o 
  -9   9   1      139.81       63.06     30.32 o 
  -8   9   1        0.92       -7.09     21.29 o 
  -7   9   1      114.32       82.56     16.50 o 
  -6   9   1       84.09       87.20     13.30 o 
  -5   9   1      254.54      255.63     16.26 o 
  -4   9   1      379.71      431.12     16.63 o 
  -3   9   1      362.47      459.46     15.79 o 
  -2   9   1      393.41      396.13     18.31 o 
  -1   9   1       21.48        8.98     14.82 o 
   0   9   1      133.81      126.00     14.88 o 
   1   9   1     1565.27     1534.95     31.15 o 
   2   9   1      878.83      906.56     25.32 o 
   3   9   1       42.46       28.08     13.26 o 
   4   9   1      107.30      103.41     15.13 o 
   5   9   1       73.28      102.08     24.43 o 
   6   9   1        0.52       -6.77     22.63 o 
   7   9   1        7.41       35.54     31.82 o 
 -10  10   1        2.45       56.87     27.93 o 
  -9  10   1       13.86       23.54     28.49 o 
  -8  10   1        6.55      -17.91     25.89 o 
  -7  10   1       44.00       65.35     20.45 o 
  -6  10   1      155.46      132.92     17.34 o 
  -5  10   1      533.90      562.09     23.69 o 
  -4  10   1        7.32       11.41     11.32 o 
  -3  10   1      155.02      228.39     15.24 o 
  -2  10   1      629.08      583.03     26.22 o 
  -1  10   1     2301.10     2235.79     49.13 o 
   0  10   1      627.94      636.55     21.43 o 
   1  10   1      120.88      103.98     19.26 o 
   2  10   1     9365.59     8974.20     92.39 o 
   3  10   1      119.76       98.53     20.67 o 
   4  10   1      543.67      555.93     33.36 o 
   5  10   1        5.56       -6.99     24.80 o 
   6  10   1       33.23       69.93     35.40 o 
   7  10   1       94.73      160.49     43.10 o 
  -9  11   1        2.90      -12.49     33.23 o 
  -8  11   1       39.05       23.14     30.76 o 
  -7  11   1      245.53      167.53     26.60 o 
  -6  11   1      141.71      167.90     23.92 o 
  -5  11   1      422.91      423.89     25.45 o 
  -4  11   1        2.59       -2.57     14.61 o 
  -3  11   1       12.38       -5.27     14.17 o 
  -2  11   1      250.31      288.22     21.51 o 
  -1  11   1        2.77       -3.17     17.77 o 
   0  11   1      159.51      168.06     15.73 o 
   1  11   1      386.07      443.23     29.68 o 
   2  11   1      344.51      363.56     26.90 o 
   3  11   1      102.94       51.37     20.11 o 
   4  11   1      438.08      363.26     30.72 o 
   5  11   1       85.90      137.85     31.40 o 
   6  11   1        0.36        4.32     34.85 o 
  -9  12   1        5.30        0.98     33.91 o 
  -8  12   1        0.01      -21.24     28.57 o 
  -7  12   1        2.42      -17.64     32.95 o 
  -6  12   1       20.26       61.92     24.25 o 
  -5  12   1      295.34      278.05     26.08 o 
  -4  12   1       14.33        7.13     18.26 o 
  -3  12   1      166.68      175.12     21.75 o 
  -2  12   1       12.76       -1.45     17.69 o 
  -1  12   1      492.21      476.81     23.56 o 
   0  12   1      125.57      102.01     19.52 o 
   1  12   1        0.99       22.09     24.87 o 
   2  12   1      252.27      268.59     29.85 o 
   3  12   1      226.94      251.15     28.08 o 
   4  12   1       76.69       98.43     27.12 o 
   5  12   1      150.12      227.65     40.95 o 
  -8  13   1        5.26        6.53     35.37 o 
  -7  13   1        0.75       26.11     33.58 o 
  -6  13   1       46.74       85.97     30.16 o 
  -5  13   1       89.21       94.54     28.50 o 
  -4  13   1        3.00      -14.52     17.24 o 
  -3  13   1       23.52       26.49     18.97 o 
  -2  13   1       47.12       54.22     18.40 o 
  -1  13   1      215.24      212.84     20.95 o 
   0  13   1      811.40      785.88     33.27 o 
   1  13   1      377.07      380.19     33.76 o 
   2  13   1      425.97      497.28     35.87 o 
   3  13   1       28.71        3.35     27.96 o 
   4  13   1       29.99        5.40     48.69 o 
  -8  14   1        2.83        7.79     31.83 o 
  -7  14   1        3.99      -29.68     29.68 o 
  -6  14   1       29.84       23.26     29.68 o 
  -5  14   1       80.63       72.93     56.05 o 
  -4  14   1       19.05       -5.28     22.72 o 
  -3  14   1        1.67      -14.91     19.19 o 
  -2  14   1       41.14       26.67     16.74 o 
  -1  14   1       21.16       45.49     22.67 o 
   0  14   1        1.35       -9.36     23.18 o 
   1  14   1        1.55      -23.22     23.22 o 
   2  14   1        0.21       13.42     33.79 o 
   3  14   1        1.21      -22.66     35.63 o 
   4  14   1       64.31      191.92     51.18 o 
  -7  15   1       33.41        4.74     39.57 o 
  -6  15   1        7.08       36.11     36.96 o 
  -5  15   1       10.01       57.37     37.40 o 
  -4  15   1       26.67      -34.08     34.08 o 
  -3  15   1        0.10       -1.29     21.06 o 
  -2  15   1       74.90       69.29     25.21 o 
  -1  15   1        6.66      -13.10     18.88 o 
   0  15   1       31.79        7.23     22.53 o 
   1  15   1       10.52       52.06     31.69 o 
   2  15   1       57.38       19.16     50.73 o 
   3  15   1       82.11       93.59     48.81 o 
  -6  16   1       71.23       50.02     41.08 o 
  -5  16   1       14.90       39.84     38.06 o 
  -4  16   1        0.13      -16.14     32.16 o 
  -3  16   1       19.71       18.58     20.49 o 
  -2  16   1       28.68       32.62     19.97 o 
  -1  16   1        3.17      -19.19     19.19 o 
   0  16   1       75.42       87.03     37.47 o 
   1  16   1      220.94      225.32     47.88 o 
  -4  17   1        2.25       15.64     32.30 o 
  -3  17   1        1.99      -29.54     29.54 o 
  -2  17   1        0.04      -14.57     18.13 o 
  -1  17   1        5.06      -24.15     24.15 o 
   0 -17   2       37.10       79.14     27.55 o 
   1 -17   2       12.25      -20.81     20.81 o 
   2 -17   2       26.53       34.84     24.17 o 
   3 -17   2       95.76       61.79     27.22 o 
   4 -17   2        9.07      -12.10     31.40 o 
  -2 -16   2       21.13       21.55     47.92 o 
  -1 -16   2        2.42       -5.40     28.01 o 
   0 -16   2        0.29      -21.09     25.86 o 
   1 -16   2      174.64      179.91     24.32 o 
   2 -16   2        6.30       12.55     23.34 o 
   3 -16   2        3.27       -0.11     24.23 o 
   4 -16   2       72.75       51.27     27.84 o 
   5 -16   2       23.88       40.11     25.92 o 
   6 -16   2        9.97       39.29     29.79 o 
  -3 -15   2        0.11      -10.51     33.43 o 
  -2 -15   2       12.25      -10.25     33.06 o 
  -1 -15   2       42.42       33.98     31.54 o 
   0 -15   2      829.42      850.66     37.44 o 
   1 -15   2      220.08      216.25     22.26 o 
   2 -15   2      179.62      173.81     22.81 o 
   3 -15   2       49.94       31.18     24.00 o 
   4 -15   2      117.75      135.04     28.22 o 
   5 -15   2      288.81      321.70     36.63 o 
   6 -15   2        1.80       18.68     31.43 o 
   7 -15   2       47.00       41.16     33.95 o 
  -4 -14   2        0.61       -6.47     24.83 o 
  -3 -14   2       32.87       -4.11     32.31 o 
  -2 -14   2      311.04      434.56     41.80 o 
  -1 -14   2       12.89       16.02     35.25 o 
   0 -14   2       57.42       79.21     21.31 o 
   1 -14   2     1302.09     1278.10     37.08 o 
   2 -14   2     1400.90     1430.46     40.37 o 
   3 -14   2        0.98      -10.78     21.47 o 
   4 -14   2        7.82       19.85     21.23 o 
   5 -14   2      277.64      269.23     30.31 o 
   6 -14   2      161.57      118.70     36.98 o 
   7 -14   2        0.40       -7.03     27.14 o 
  -5 -13   2        1.45       35.54     27.60 o 
  -4 -13   2        0.41      -25.23     25.23 o 
  -3 -13   2        0.08       -4.88     23.49 o 
  -2 -13   2        4.51      -19.83     28.83 o 
  -1 -13   2      599.57      614.79     40.73 o 
   0 -13   2       19.07        1.42     16.31 o 
   1 -13   2        2.88       -0.12     17.17 o 
   2 -13   2     1825.18     1802.25     43.86 o 
   3 -13   2       81.37       67.10     19.90 o 
   4 -13   2       23.67        0.71     22.87 o 
   5 -13   2       16.70       21.95     21.58 o 
   6 -13   2      260.91      251.66     27.69 o 
   7 -13   2      292.19      311.69     33.67 o 
   8 -13   2       83.79       85.71     31.92 o 
  -6 -12   2       89.63       63.77     28.31 o 
  -5 -12   2        0.83       14.83     23.13 o 
  -4 -12   2       25.03       36.93     24.10 o 
  -3 -12   2      128.92       80.32     25.71 o 
  -2 -12   2      235.52      200.97     22.72 o 
  -1 -12   2     1846.22     1869.62     41.69 o 
   0 -12   2      220.69      202.37     21.66 o 
   1 -12   2      634.12      609.39     25.33 o 
   2 -12   2       41.16       44.24     18.51 o 
   3 -12   2        6.70        1.19     17.21 o 
   4 -12   2      251.44      215.95     20.22 o 
   5 -12   2      183.14      192.41     20.65 o 
   6 -12   2      453.19      471.52     26.72 o 
   7 -12   2       17.32      -17.82     27.74 o 
   8 -12   2      136.70      103.56     30.79 o 
   9 -12   2        0.89      -25.82     28.85 o 
  -6 -11   2       86.03       93.88     24.65 o 
  -5 -11   2        5.32        1.78     21.36 o 
  -4 -11   2       32.20       53.21     22.55 o 
  -3 -11   2       48.77       52.87     23.17 o 
  -2 -11   2      126.87      136.28     16.26 o 
  -1 -11   2      319.35      353.58     16.66 o 
   0 -11   2      923.96      895.84     26.75 o 
   1 -11   2       17.74        7.20     13.85 o 
   2 -11   2       25.19       35.46     18.28 o 
   3 -11   2       42.87       44.98     17.11 o 
   4 -11   2      100.34      100.67     15.75 o 
   5 -11   2      279.35      315.17     18.98 o 
   6 -11   2      606.46      626.40     27.53 o 
   7 -11   2       15.88       16.98     22.09 o 
   8 -11   2       77.43       72.04     27.20 o 
   9 -11   2        0.01      -11.65     27.20 o 
  -7 -10   2       11.76        7.31     27.68 o 
  -6 -10   2       35.22       55.20     23.55 o 
  -5 -10   2        2.36        6.68     25.44 o 
  -4 -10   2        0.83       -2.64     18.84 o 
  -3 -10   2       75.92       96.38     17.11 o 
  -2 -10   2       11.88       19.97     12.52 o 
  -1 -10   2       68.69       69.21     12.22 o 
   0 -10   2      274.70      300.52     17.48 o 
   1 -10   2      464.36      396.47     18.72 o 
   2 -10   2       12.61       -2.17      9.83 o 
   3 -10   2       26.69       57.75     15.53 o 
   4 -10   2        4.81      -11.04     11.30 o 
   5 -10   2       75.33       88.17     12.88 o 
   6 -10   2       45.96       50.79     20.32 o 
   7 -10   2        2.76       32.72     17.53 o 
   8 -10   2        0.43        1.74     19.08 o 
   9 -10   2        6.98        8.54     25.79 o 
  -8  -9   2       13.50       18.60     28.18 o 
  -7  -9   2       28.15       48.00     26.52 o 
  -6  -9   2        0.24        9.01     24.88 o 
  -5  -9   2        3.83       15.60     21.85 o 
  -4  -9   2       54.71       55.62     22.52 o 
  -3  -9   2      132.13      171.45     13.41 o 
  -2  -9   2       79.42       84.46      9.85 o 
  -1  -9   2      210.36      207.49     11.09 o 
   0  -9   2      116.94      107.29     12.68 o 
   1  -9   2      108.17      132.31     13.33 o 
   2  -9   2      466.75      439.96     15.28 o 
   3  -9   2       28.99       26.50     10.52 o 
   4  -9   2       41.43       60.76     11.97 o 
   5  -9   2      762.95      807.91     19.50 o 
   6  -9   2       70.49       58.22     17.38 o 
   7  -9   2        5.33      -12.25     16.72 o 
   8  -9   2        0.97        2.78     18.97 o 
   9  -9   2       55.72       75.59     24.30 o 
  -8  -8   2       61.16       57.13     27.17 o 
  -7  -8   2       44.58       32.83     24.76 o 
  -6  -8   2        6.35      -14.68     17.59 o 
  -5  -8   2      368.44      408.20     24.22 o 
  -4  -8   2        2.17       -6.33     16.82 o 
  -3  -8   2      532.66      488.09     16.15 o 
  -2  -8   2       18.19       19.43      8.28 o 
  -1  -8   2       57.61       86.56      8.59 o 
   0  -8   2     1308.25     1389.76     26.08 o 
   1  -8   2      198.81      204.60     15.50 o 
   2  -8   2     1508.49     1568.72     20.76 o 
   3  -8   2       33.83       30.87      7.42 o 
   4  -8   2      353.55      346.19     15.58 o 
   5  -8   2      303.76      261.07     14.84 o 
   6  -8   2       32.55       60.26     14.39 o 
   7  -8   2      131.32      138.81     16.30 o 
   8  -8   2       99.29       75.35     16.49 o 
   9  -8   2       18.25       57.06     23.02 o 
  10  -8   2      206.71      207.64     29.19 o 
  -8  -7   2      680.71      651.22     40.03 o 
  -7  -7   2       22.29       36.71     18.51 o 
  -6  -7   2      190.17      186.59     21.24 o 
  -5  -7   2       18.81       31.25     17.13 o 
  -4  -7   2       92.47       69.99     13.70 o 
  -3  -7   2      100.38      120.69     12.85 o 
  -2  -7   2      308.10      296.12      9.09 o 
  -1  -7   2       18.32       33.54      7.61 o 
   0  -7   2      351.95      315.50     15.50 o 
   1  -7   2      179.06      206.03     11.53 o 
   2  -7   2       12.70       11.81      9.00 o 
   3  -7   2        1.29       -9.62      9.62 o 
   4  -7   2       97.75       84.82     11.20 o 
   5  -7   2     1193.65     1226.23     23.78 o 
   6  -7   2      187.26      198.89     16.90 o 
   7  -7   2      647.53      669.86     30.68 o 
   8  -7   2      170.49      197.15     19.08 o 
   9  -7   2      127.32      103.51     21.12 o 
  10  -7   2       12.91       -1.55     23.59 o 
  -9  -6   2       93.49       80.63     29.78 o 
  -8  -6   2      194.42      176.29     28.73 o 
  -7  -6   2      112.18       84.64     20.65 o 
  -6  -6   2       52.39       63.53     16.26 o 
  -5  -6   2       34.19       33.99     13.99 o 
  -4  -6   2       50.44        9.63     14.51 o 
  -3  -6   2      373.84      405.10     19.01 o 
  -2  -6   2        0.27        4.03      6.71 o 
  -1  -6   2        0.61       11.79      6.62 o 
   0  -6   2      394.24      467.25     13.81 o 
   1  -6   2      942.86      911.19     14.24 o 
   2  -6   2      198.00      226.04      9.12 o 
   3  -6   2       38.65       32.75      8.72 o 
   4  -6   2        2.77        4.39      9.70 o 
   5  -6   2      188.13      184.24     10.14 o 
   6  -6   2       19.74       45.33     10.98 o 
   7  -6   2      117.28       69.96     15.18 o 
   8  -6   2       41.98       55.45     18.00 o 
   9  -6   2      162.86      161.86     22.50 o 
  10  -6   2        7.09       -2.13     23.45 o 
  -9  -5   2      236.92      227.75     31.86 o 
  -8  -5   2       75.31       71.07     24.49 o 
  -7  -5   2        2.63       25.08     16.80 o 
  -6  -5   2       24.87       16.16     12.99 o 
  -5  -5   2       79.84       88.27      9.41 o 
  -4  -5   2        5.29       -5.90      8.37 o 
  -3  -5   2       54.09       61.09     10.13 o 
  -2  -5   2      446.59      490.47     10.96 o 
  -1  -5   2      833.82      961.80     13.41 o 
   0  -5   2     3277.16     2998.11     22.77 o 
   1  -5   2      596.78      710.40     14.09 o 
   2  -5   2      571.72      531.70      9.25 o 
   3  -5   2      134.37      124.66     10.27 o 
   4  -5   2     2773.46     2686.21     26.34 o 
   5  -5   2        0.01       -7.37      9.95 o 
   6  -5   2      199.96      247.31     14.89 o 
   7  -5   2      172.84      143.66     16.26 o 
   8  -5   2       48.73       57.00     16.66 o 
   9  -5   2      216.50      213.78     22.53 o 
  10  -5   2        4.58       18.09     22.75 o 
  -9  -4   2       18.73       30.99     25.47 o 
  -8  -4   2      851.26      772.92     35.33 o 
  -7  -4   2      257.60      227.33     20.75 o 
  -6  -4   2       84.78      114.52     14.51 o 
  -5  -4   2       48.21       48.47      9.95 o 
  -4  -4   2     3277.87     3440.63     33.99 o 
  -3  -4   2     1223.46     1346.47     19.72 o 
  -2  -4   2        0.52       -9.19      9.19 o 
  -1  -4   2     3350.46     3036.69     21.86 o 
   0  -4   2        6.35       22.96      6.45 o 
   1  -4   2     3288.83     2992.71     28.00 o 
   2  -4   2      800.20      721.15     13.08 o 
   3  -4   2     1392.72     1403.96     15.34 o 
   4  -4   2      665.40      657.28     15.30 o 
   5  -4   2     1079.66     1040.96     22.01 o 
   6  -4   2      691.20      659.28     21.71 o 
   7  -4   2       14.22       44.80     15.98 o 
   8  -4   2       66.61       57.20     18.27 o 
   9  -4   2       23.29      -19.86     19.86 o 
  10  -4   2        5.46       30.68     23.16 o 
 -10  -3   2        8.58        8.34     26.05 o 
  -9  -3   2       86.13       63.63     21.95 o 
  -8  -3   2       40.13       58.67     21.58 o 
  -7  -3   2       20.83        5.29     15.47 o 
  -6  -3   2       24.43       16.07      8.26 o 
  -5  -3   2      336.53      333.16     11.13 o 
  -4  -3   2       10.17       18.75     10.74 o 
  -3  -3   2      793.70      760.65     13.54 o 
  -2  -3   2     6472.58     6526.27     39.41 o 
  -1  -3   2       42.17       26.67      5.22 o 
   0  -3   2     5365.99     5062.52     22.43 o 
   1  -3   2     7749.13     7358.00     35.12 o 
   2  -3   2    13219.17    12829.78     56.90 o 
   3  -3   2     3304.02     3168.02     28.17 o 
   4  -3   2      998.93      994.27     20.25 o 
   5  -3   2       95.62       56.91     12.41 o 
   6  -3   2      131.88      116.82     15.92 o 
   7  -3   2       61.72       55.81     16.29 o 
   8  -3   2       99.85       78.04     19.30 o 
   9  -3   2       52.11       57.94     21.55 o 
  10  -3   2        2.08       -4.25     21.93 o 
 -10  -2   2        0.65        3.95     25.67 o 
  -9  -2   2       11.43      -21.66     21.66 o 
  -8  -2   2       47.61       59.18     19.27 o 
  -7  -2   2      108.05      116.11     15.45 o 
  -6  -2   2       10.35        5.25     11.10 o 
  -5  -2   2       22.95        9.82     14.42 o 
  -4  -2   2     1059.11     1116.16     18.91 o 
  -3  -2   2     4290.06     4019.34     30.92 o 
  -2  -2   2     4226.24     4045.54     25.68 o 
  -1  -2   2     2616.82     2285.07     13.10 o 
   0  -2   2      707.09      567.79      6.65 o 
   1  -2   2     8890.72     8146.33     33.81 o 
   2  -2   2   130462.83   122639.11    503.37 o 
   3  -2   2      249.20      234.06     11.84 o 
   4  -2   2     3245.79     3290.86     35.33 o 
   5  -2   2     1411.13     1397.99     26.63 o 
   6  -2   2      741.81      824.96     26.80 o 
   7  -2   2      132.67      121.80     17.86 o 
   8  -2   2       63.70       54.21     17.05 o 
   9  -2   2        1.42      -15.71     18.76 o 
  10  -2   2       19.26      -11.88     24.84 o 
 -10  -1   2       56.18       22.12     24.44 o 
  -9  -1   2      103.23       96.63     21.93 o 
  -8  -1   2       49.84       62.27     17.91 o 
  -7  -1   2       16.47       36.30     14.56 o 
  -6  -1   2      114.29      126.37     16.34 o 
  -5  -1   2       53.34       47.63     12.75 o 
  -4  -1   2        9.63        8.74     11.78 o 
  -3  -1   2     1391.37     1341.08     22.55 o 
  -2  -1   2     2064.89     2144.96     19.44 o 
  -1  -1   2      914.08      896.82      8.35 o 
   0  -1   2     4332.12     3860.02     16.83 o 
   1  -1   2     2632.04     2213.26     14.66 o 
   2  -1   2    20138.97    19733.05     86.68 o 
   3  -1   2     4108.92     3941.71     31.93 o 
   4  -1   2      109.76      108.65     11.80 o 
   5  -1   2        5.71       -8.94     12.63 o 
   6  -1   2     1961.41     1990.64     39.96 o 
   7  -1   2      734.74      747.10     27.76 o 
   8  -1   2       62.91       81.80     20.19 o 
   9  -1   2       23.82       37.49     19.20 o 
  10  -1   2       26.79       46.49     25.73 o 
 -10   0   2        2.69        5.60     22.46 o 
  -9   0   2       71.53       91.73     21.14 o 
  -8   0   2        5.05       50.39     17.68 o 
  -7   0   2       55.69       31.99     15.63 o 
  -6   0   2       55.05       43.33     13.71 o 
  -5   0   2      288.32      325.12     18.14 o 
  -4   0   2        0.24        4.38     12.51 o 
  -3   0   2      119.01      109.73     12.15 o 
  -2   0   2      313.06      319.51      9.79 o 
  -1   0   2     1457.01     1290.09      8.66 o 
   0   0   2     7731.65     7077.76     24.35 o 
   1   0   2      112.55       64.53      6.36 o 
   2   0   2     5637.28     5026.08     34.78 o 
   3   0   2     1707.52     1856.80     21.13 o 
   4   0   2     2072.35     2168.33     28.82 o 
   5   0   2      969.10      926.14     20.31 o 
   6   0   2       47.00       38.85     10.43 o 
   7   0   2       70.32       39.01     19.05 o 
   8   0   2      173.49      194.70     20.88 o 
   9   0   2       12.76       -9.15     21.37 o 
  10   0   2        6.83      -28.95     28.95 o 
 -10   1   2        0.17      -22.19     22.19 o 
  -9   1   2       55.16       93.99     19.20 o 
  -8   1   2      184.50      198.83     20.12 o 
  -7   1   2       93.88       82.79     16.69 o 
  -6   1   2       74.81       53.13     15.29 o 
  -5   1   2      425.95      454.21     18.43 o 
  -4   1   2        1.32       -3.54     12.24 o 
  -3   1   2     1088.28      906.07     18.76 o 
  -2   1   2      318.82      322.66      9.98 o 
  -1   1   2     1722.20     1584.12      9.23 o 
   0   1   2     1712.95     1519.52      9.79 o 
   1   1   2      751.37      729.70     10.07 o 
   2   1   2      274.95      238.01     10.56 o 
   3   1   2      256.72      258.54     12.87 o 
   4   1   2        3.65       11.27     12.14 o 
   5   1   2       81.19       48.68     12.65 o 
   6   1   2      595.78      562.07     21.43 o 
   7   1   2       36.59       29.29     15.80 o 
   8   1   2       65.10       63.48     23.05 o 
   9   1   2       22.74       39.89     22.51 o 
  10   1   2        2.98       15.16     25.50 o 
 -10   2   2        1.81       22.07     25.40 o 
  -9   2   2        1.03       -7.00     17.98 o 
  -8   2   2       89.31       72.97     17.63 o 
  -7   2   2        1.37       14.43     15.60 o 
  -6   2   2       15.80       21.09     14.29 o 
  -5   2   2      229.14      281.62     16.90 o 
  -4   2   2      178.86      259.31     14.37 o 
  -3   2   2     1040.77     1101.82     20.23 o 
  -2   2   2     3914.35     3662.13     24.63 o 
  -1   2   2      331.04      260.25      6.68 o 
   0   2   2     7474.11     6776.75     34.24 o 
   1   2   2     6681.06     6093.58     26.77 o 
   2   2   2      166.98      180.50      8.22 o 
   3   2   2       74.72       84.37      7.24 o 
   4   2   2        1.95        9.12     11.39 o 
   5   2   2      586.42      619.18     19.77 o 
   6   2   2        0.61       -1.48     14.35 o 
   7   2   2      104.13      125.69     16.93 o 
   8   2   2       20.84        3.83     22.47 o 
   9   2   2      112.37       67.95     24.12 o 
 -11   3   2       10.61      -13.16     24.79 o 
 -10   3   2        0.15       23.60     23.55 o 
  -9   3   2        0.14       29.90     17.50 o 
  -8   3   2        8.83       -0.68     16.95 o 
  -7   3   2      136.67      186.21     17.60 o 
  -6   3   2        1.81        7.59     12.74 o 
  -5   3   2        0.56       -9.98      9.98 o 
  -4   3   2     2237.52     2079.70     24.45 o 
  -3   3   2       23.15        9.77      7.41 o 
  -2   3   2       96.40       47.42      7.47 o 
  -1   3   2     1134.84      969.68     12.19 o 
   0   3   2      258.56      311.79      9.11 o 
   1   3   2     1576.40     1555.90     12.18 o 
   2   3   2      308.87      311.69      9.07 o 
   3   3   2       97.89      119.77      9.03 o 
   4   3   2      249.67      241.50     11.96 o 
   5   3   2       50.46       62.66     13.23 o 
   6   3   2       24.36       33.59     13.59 o 
   7   3   2       96.21      115.68     19.20 o 
   8   3   2        2.72       -3.26     19.94 o 
   9   3   2       28.99       19.53     23.86 o 
 -11   4   2       11.69      -20.52     24.29 o 
 -10   4   2       49.04       18.54     21.52 o 
  -9   4   2       19.37      -19.87     19.87 o 
  -8   4   2     1042.14      989.26     29.17 o 
  -7   4   2       21.76       -2.27     12.68 o 
  -6   4   2      682.99      711.05     21.51 o 
  -5   4   2      398.09      414.00     13.46 o 
  -4   4   2      103.37      131.65      9.31 o 
  -3   4   2       96.78      141.75      6.93 o 
  -2   4   2      158.37      195.46      7.12 o 
  -1   4   2      800.63      670.86     15.41 o 
   0   4   2     4641.04     4160.58     28.71 o 
   1   4   2      109.44      115.19      6.87 o 
   2   4   2      273.80      317.49      9.65 o 
   3   4   2       45.48       34.84      7.75 o 
   4   4   2      280.43      311.09     13.36 o 
   5   4   2      145.99      183.92     11.46 o 
   6   4   2       36.59       36.92     14.90 o 
   7   4   2       15.13       21.85     16.55 o 
   8   4   2      278.74      268.71     24.18 o 
   9   4   2       63.06        3.78     25.05 o 
 -11   5   2       33.12       13.91     30.47 o 
 -10   5   2      114.80      107.88     24.30 o 
  -9   5   2      128.10      164.34     22.06 o 
  -8   5   2        7.13       10.12     15.21 o 
  -7   5   2      294.15      281.36     11.30 o 
  -6   5   2        1.27        8.80     12.34 o 
  -5   5   2        0.03        2.99      8.07 o 
  -4   5   2       26.70       25.02     11.17 o 
  -3   5   2        7.05        2.77      7.19 o 
  -2   5   2       14.84       29.85      6.65 o 
  -1   5   2       10.52       26.07      7.58 o 
   0   5   2      509.87      560.62     12.29 o 
   1   5   2       48.95       61.68      7.31 o 
   2   5   2      114.06      135.22     12.41 o 
   3   5   2       15.43       13.89      7.45 o 
   4   5   2       78.69       60.90      9.65 o 
   5   5   2      131.05      133.25     12.01 o 
   6   5   2       33.55       43.98     15.87 o 
   7   5   2      218.42      220.14     20.60 o 
   8   5   2       40.83        3.14     22.14 o 
   9   5   2       65.62       42.28     28.30 o 
 -10   6   2      103.50       70.91     27.99 o 
  -9   6   2      210.48      283.80     26.02 o 
  -8   6   2        4.51       24.76     15.41 o 
  -7   6   2       86.62      104.80     13.42 o 
  -6   6   2        0.77       -7.92     12.12 o 
  -5   6   2       23.92       11.03     10.41 o 
  -4   6   2      590.22      567.63     14.12 o 
  -3   6   2      306.45      335.78     11.02 o 
  -2   6   2      989.58     1009.15     15.28 o 
  -1   6   2     4920.35     5188.23     37.87 o 
   0   6   2      612.18      717.83     15.92 o 
   1   6   2       62.88       84.38      7.80 o 
   2   6   2      375.25      404.49     12.36 o 
   3   6   2        0.59       -3.32      9.83 o 
   4   6   2      451.75      500.30     12.20 o 
   5   6   2      505.59      468.03     16.50 o 
   6   6   2       10.95       -8.90     14.56 o 
   7   6   2       16.75        1.42     20.75 o 
   8   6   2        1.40       26.94     29.53 o 
 -10   7   2       32.27       19.37     30.99 o 
  -9   7   2       19.35       16.10     36.05 o 
  -8   7   2       14.88       -4.31     19.69 o 
  -7   7   2       17.42       23.97     11.84 o 
  -6   7   2       28.05       34.69     12.05 o 
  -5   7   2        0.17       -3.24      8.78 o 
  -4   7   2      737.80      676.80     13.71 o 
  -3   7   2      563.65      511.65     14.57 o 
  -2   7   2      871.80      993.27     18.03 o 
  -1   7   2     2567.62     2799.70     35.57 o 
   0   7   2      744.64      737.29     17.94 o 
   1   7   2       21.93       12.10      6.36 o 
   2   7   2      182.29      212.70     12.86 o 
   3   7   2      136.07      148.11     13.20 o 
   4   7   2      511.57      586.95     23.09 o 
   5   7   2      240.59      250.18     16.80 o 
   6   7   2       42.43       -0.40     19.06 o 
   7   7   2       21.29       25.51     27.85 o 
   8   7   2       25.82       -5.04     26.88 o 
 -10   8   2       90.81       75.42     32.91 o 
  -9   8   2       17.75      -15.44     24.20 o 
  -8   8   2      149.67      147.82     19.98 o 
  -7   8   2      297.88      276.25     18.80 o 
  -6   8   2      176.48      178.91     15.03 o 
  -5   8   2       52.92       49.16     10.71 o 
  -4   8   2      568.88      603.16     14.72 o 
  -3   8   2      950.36      992.84     20.73 o 
  -2   8   2     1293.50     1327.99     22.21 o 
  -1   8   2      241.99      277.09     18.50 o 
   0   8   2       60.54       36.47     11.33 o 
   1   8   2      223.67      208.38     14.77 o 
   2   8   2       77.21       97.00     13.21 o 
   3   8   2       10.39        1.91     11.62 o 
   4   8   2      319.86      304.02     17.04 o 
   5   8   2      101.89      104.46     19.07 o 
   6   8   2      718.08      693.62     35.37 o 
   7   8   2       25.52       10.19     30.07 o 
 -10   9   2       17.67       -1.83     29.38 o 
  -9   9   2       27.18       40.02     27.56 o 
  -8   9   2        0.01      -13.41     21.69 o 
  -7   9   2        8.14        5.69     13.40 o 
  -6   9   2        7.33        9.37     10.41 o 
  -5   9   2       60.01       66.19     13.55 o 
  -4   9   2      165.78      216.29     13.01 o 
  -3   9   2      480.43      478.14     16.05 o 
  -2   9   2     1630.32     1663.17     30.43 o 
  -1   9   2      656.64      765.76     32.37 o 
   0   9   2      117.74       95.65     14.24 o 
   1   9   2       30.44       54.82     14.18 o 
   2   9   2     2725.20     2498.56     36.24 o 
   3   9   2       61.42       55.34     12.90 o 
   4   9   2        8.04       -6.32     14.70 o 
   5   9   2      291.33      320.28     31.51 o 
   6   9   2      165.01      210.58     30.97 o 
   7   9   2       34.69       43.06     33.23 o 
 -10  10   2       24.79        2.99     27.19 o 
  -9  10   2       21.82       44.35     28.00 o 
  -8  10   2        1.46      -20.85     20.85 o 
  -7  10   2       65.41       64.86     21.98 o 
  -6  10   2       96.89      114.70     19.41 o 
  -5  10   2        6.24       -4.71     10.58 o 
  -4  10   2       70.80       93.72     12.55 o 
  -3  10   2      697.95      719.26     25.97 o 
  -2  10   2      158.26      166.22     17.38 o 
  -1  10   2      302.62      308.13     30.15 o 
   0  10   2       84.60       90.47     17.73 o 
   1  10   2       53.47       50.06     20.38 o 
   2  10   2     5649.84     5370.38     55.59 o 
   3  10   2      165.96      173.51     16.78 o 
   4  10   2      236.16      206.72     22.64 o 
   5  10   2      140.45      136.93     28.29 o 
   6  10   2      183.32      244.01     38.27 o 
  -9  11   2       23.02       25.96     27.55 o 
  -8  11   2       62.89       62.00     26.31 o 
  -7  11   2      272.36      265.22     30.75 o 
  -6  11   2       65.17       47.24     24.85 o 
  -5  11   2      503.90      514.27     22.01 o 
  -4  11   2        1.71       -3.67     11.71 o 
  -3  11   2       19.03       36.26     13.93 o 
  -2  11   2       79.36       83.17     16.31 o 
  -1  11   2       50.50        1.53     20.56 o 
   0  11   2       33.29       35.18     13.79 o 
   1  11   2        8.79        9.13     18.45 o 
   2  11   2        3.98       21.86     21.28 o 
   3  11   2      998.64      993.13     35.95 o 
   4  11   2      754.18      790.06     38.03 o 
   5  11   2       11.89       48.48     42.93 o 
   6  11   2       42.88       78.88     39.65 o 
  -9  12   2       69.76       42.02     34.07 o 
  -8  12   2        4.93      -22.50     29.54 o 
  -7  12   2        1.76        2.08     25.17 o 
  -6  12   2      122.09      104.86     26.15 o 
  -5  12   2      135.72      157.85     19.27 o 
  -4  12   2        0.57       24.39     16.47 o 
  -3  12   2      397.56      403.92     25.46 o 
  -2  12   2      165.12      192.66     22.82 o 
  -1  12   2      142.15      170.40     21.71 o 
   0  12   2      194.43      161.27     22.50 o 
   1  12   2       38.31       28.58     22.18 o 
   2  12   2      437.27      402.40     28.55 o 
   3  12   2       57.73       28.23     24.81 o 
   4  12   2        2.80       44.09     28.97 o 
   5  12   2       15.25       13.46     47.29 o 
  -9  13   2        4.62      -24.59     34.24 o 
  -8  13   2       62.40       45.38     32.89 o 
  -7  13   2        8.33       70.48     30.79 o 
  -6  13   2      119.77      106.59     33.77 o 
  -5  13   2       81.69       81.70     22.11 o 
  -4  13   2        0.84       25.39     16.96 o 
  -3  13   2        1.00       -4.54     19.49 o 
  -2  13   2       14.38      -18.95     18.95 o 
  -1  13   2      180.89      152.76     17.72 o 
   0  13   2        1.03        5.52     24.62 o 
   1  13   2      388.29      396.09     31.59 o 
   2  13   2       12.75      -24.41     42.35 o 
   3  13   2       13.52       35.03     45.52 o 
   4  13   2       51.00      139.62     49.83 o 
  -8  14   2      192.16      120.83     41.07 o 
  -7  14   2       57.68       40.97     38.25 o 
  -6  14   2        4.52       22.96     35.74 o 
  -5  14   2        5.76       -5.01     34.14 o 
  -4  14   2       66.78       53.07     27.03 o 
  -3  14   2       73.66       66.42     21.69 o 
  -2  14   2        0.08      -20.97     20.97 o 
  -1  14   2       87.66      100.74     21.15 o 
   0  14   2       87.20       84.46     22.19 o 
   1  14   2        4.13      -15.72     26.81 o 
   2  14   2       54.29       46.31     37.22 o 
   3  14   2       26.83       44.33     44.04 o 
  -7  15   2        0.00       25.27     36.29 o 
  -6  15   2      103.81      115.77     45.62 o 
  -5  15   2      152.87      107.49     43.98 o 
  -4  15   2        6.42        9.58     29.88 o 
  -3  15   2       81.22       92.59     24.73 o 
  -2  15   2        2.38        2.74     18.93 o 
  -1  15   2       90.27       37.91     19.22 o 
   0  15   2        0.11       12.33     28.32 o 
   1  15   2        2.13       12.81     35.97 o 
   2  15   2       18.35       13.82     60.40 o 
  -6  16   2       14.31       32.97     43.07 o 
  -5  16   2       26.51       20.23     39.97 o 
  -4  16   2      139.15      100.27     52.70 o 
  -3  16   2        0.00       45.95     35.62 o 
  -2  16   2       21.14       23.74     20.13 o 
  -1  16   2       41.19       40.66     29.69 o 
   0  16   2      130.76      190.66     44.39 o 
   1  16   2       27.98        5.89     41.59 o 
  -4  17   2        5.49       26.00     41.86 o 
  -3  17   2        3.54        9.88     40.84 o 
  -2  17   2        2.66      -24.94     24.94 o 
  -1  17   2        2.71        5.08     32.89 o 
   0 -17   3        6.43       21.97     33.08 o 
   1 -17   3      140.14      132.92     27.96 o 
   2 -17   3      407.77      389.45     33.00 o 
   3 -17   3       35.17       64.05     30.12 o 
   4 -17   3      422.70      426.67     36.25 o 
  -2 -16   3      135.61      153.49     35.42 o 
  -1 -16   3       99.93      142.05     43.53 o 
   0 -16   3        0.00       70.72     29.23 o 
   1 -16   3      125.56      103.83     23.99 o 
   2 -16   3       10.82       39.51     23.66 o 
   3 -16   3       10.54       15.36     25.98 o 
   4 -16   3      143.79      168.06     31.54 o 
   5 -16   3        3.17       37.81     28.30 o 
  -3 -15   3       51.37       66.60     36.86 o 
  -2 -15   3      565.12      603.84     49.06 o 
  -1 -15   3      111.80       80.90     32.21 o 
   0 -15   3       27.22       16.43     23.19 o 
   1 -15   3      140.39      122.92     22.50 o 
   2 -15   3      177.63      162.38     24.71 o 
   3 -15   3      349.47      395.62     29.68 o 
   4 -15   3       85.24       87.65     27.38 o 
   5 -15   3      329.77      347.89     31.69 o 
   6 -15   3       21.16       32.32     27.62 o 
  -4 -14   3       80.37       65.69     29.20 o 
  -3 -14   3       78.02       70.71     36.18 o 
  -2 -14   3      357.67      269.46     40.57 o 
  -1 -14   3        0.03      -33.92     36.21 o 
   0 -14   3       11.71       38.93     20.04 o 
   1 -14   3       54.59       60.01     19.23 o 
   2 -14   3     3672.64     3723.08     59.59 o 
   3 -14   3      174.44      187.31     31.10 o 
   4 -14   3        9.79       21.70     23.26 o 
   5 -14   3      280.72      294.65     27.57 o 
   6 -14   3       21.73      -15.63     27.17 o 
   7 -14   3       31.40        7.62     27.23 o 
  -5 -13   3        4.52      -13.88     26.49 o 
  -4 -13   3       44.02       21.63     27.42 o 
  -3 -13   3       16.10      -10.72     21.85 o 
  -2 -13   3        4.95      -21.08     25.66 o 
  -1 -13   3        4.99       38.09     24.23 o 
   0 -13   3       79.15       71.91     17.65 o 
   1 -13   3      110.39      165.77     21.82 o 
   2 -13   3     2339.97     2293.71     45.85 o 
   3 -13   3        0.02      -21.71     21.71 o 
   4 -13   3        9.82       11.98     18.68 o 
   5 -13   3      180.08      154.26     22.16 o 
   6 -13   3      246.92      162.04     28.30 o 
   7 -13   3       93.88       63.82     28.35 o 
   8 -13   3       32.28       28.65     29.69 o 
  -6 -12   3       21.26       72.99     28.05 o 
  -5 -12   3       11.64      -22.53     22.53 o 
  -4 -12   3       10.02       21.79     23.34 o 
  -3 -12   3      150.94      121.73     24.93 o 
  -2 -12   3       55.04       72.37     20.28 o 
  -1 -12   3      763.41      762.99     30.11 o 
   0 -12   3      320.74      290.12     21.08 o 
   1 -12   3      177.77      166.05     15.98 o 
   2 -12   3      664.24      674.52     30.72 o 
   3 -12   3       10.55       13.64     19.56 o 
   4 -12   3        5.06       14.48     18.12 o 
   5 -12   3       13.71       67.12     22.75 o 
   6 -12   3       15.19       27.30     19.50 o 
   7 -12   3       40.04       37.21     23.88 o 
   8 -12   3       76.18       61.88     30.25 o 
  -6 -11   3        3.49      -13.52     22.97 o 
  -5 -11   3        1.35       34.74     22.67 o 
  -4 -11   3      144.93      182.62     26.53 o 
  -3 -11   3      720.89      746.33     35.68 o 
  -2 -11   3      200.25      237.58     16.20 o 
  -1 -11   3        1.75       -2.29     13.28 o 
   0 -11   3       22.31       41.34     14.38 o 
   1 -11   3        5.75       20.16     12.19 o 
   2 -11   3        2.17        8.52     17.18 o 
   3 -11   3       39.49       17.69     15.48 o 
   4 -11   3        0.03        4.75     14.16 o 
   5 -11   3       71.92      121.96     19.91 o 
   6 -11   3        8.77       -4.25     17.54 o 
   7 -11   3       59.83       62.96     20.24 o 
   8 -11   3        7.51      -23.45     23.45 o 
   9 -11   3        0.67      -17.94     26.32 o 
  -7 -10   3        2.06        5.92     24.20 o 
  -6 -10   3        5.48       16.06     23.95 o 
  -5 -10   3        4.81      -23.60     23.60 o 
  -4 -10   3      106.08       94.20     21.83 o 
  -3 -10   3        0.00       -5.27     15.40 o 
  -2 -10   3       52.54       57.39     12.27 o 
  -1 -10   3       28.45       24.06     10.18 o 
   0 -10   3      479.92      445.51     18.02 o 
   1 -10   3       52.39       69.58      9.75 o 
   2 -10   3       43.49       34.58     13.52 o 
   3 -10   3        5.46      -11.25     11.25 o 
   4 -10   3        4.02       14.90     13.53 o 
   5 -10   3      148.87      147.42     19.08 o 
   6 -10   3        9.54       32.65     16.00 o 
   7 -10   3      288.63      288.89     23.60 o 
   8 -10   3       63.44       74.29     23.84 o 
   9 -10   3        0.23       23.84     26.50 o 
  -8  -9   3        5.53        5.52     27.90 o 
  -7  -9   3       50.92      104.06     32.29 o 
  -6  -9   3      118.36      100.96     28.23 o 
  -5  -9   3       14.73        6.19     21.77 o 
  -4  -9   3       90.25      110.28     24.95 o 
  -3  -9   3       12.50        8.28      7.71 o 
  -2  -9   3      207.80      197.27      9.12 o 
  -1  -9   3       28.20       43.82     10.43 o 
   0  -9   3      234.68      254.60     17.03 o 
   1  -9   3       35.08       54.03      8.25 o 
   2  -9   3      192.50      185.82     15.60 o 
   3  -9   3       95.85      111.21      9.00 o 
   4  -9   3       33.42       25.28     11.00 o 
   5  -9   3       20.78       24.39     16.77 o 
   6  -9   3      413.34      480.38     21.20 o 
   7  -9   3        6.37       -2.60     16.11 o 
   8  -9   3      187.70      174.76     23.27 o 
   9  -9   3       78.63       58.54     24.05 o 
  -8  -8   3      234.38      262.90     30.72 o 
  -7  -8   3        7.90        2.24     21.82 o 
  -6  -8   3       88.28       45.83     21.78 o 
  -5  -8   3       13.36        7.14     17.66 o 
  -4  -8   3        2.23        2.38     13.70 o 
  -3  -8   3       11.17        3.33     10.72 o 
  -2  -8   3       69.65       78.84      9.60 o 
  -1  -8   3       44.86       48.43      8.38 o 
   0  -8   3     2300.45     2407.32     32.14 o 
   1  -8   3      267.30      240.15     13.93 o 
   2  -8   3       10.05       27.12     12.73 o 
   3  -8   3       53.84       35.28     11.79 o 
   4  -8   3       82.14       94.33     13.88 o 
   5  -8   3        0.25       -7.43     13.54 o 
   6  -8   3       26.85       22.47     17.95 o 
   7  -8   3        2.32        8.43     13.85 o 
   8  -8   3        3.94        5.73     16.07 o 
   9  -8   3       20.32       27.65     23.68 o 
  -9  -7   3        2.79      -19.14     26.21 o 
  -8  -7   3      190.95      178.11     35.49 o 
  -7  -7   3      392.24      380.09     27.79 o 
  -6  -7   3       36.58       41.26     20.14 o 
  -5  -7   3        1.20      -10.71     15.77 o 
  -4  -7   3        6.75       -8.64     15.39 o 
  -3  -7   3        9.98       17.45      8.79 o 
  -2  -7   3      477.23      508.58     13.19 o 
  -1  -7   3       35.55       28.31      7.85 o 
   0  -7   3      729.13      783.30     16.68 o 
   1  -7   3     1311.47     1366.83     20.46 o 
   2  -7   3      686.65      742.68     15.58 o 
   3  -7   3       15.96       12.32      9.72 o 
   4  -7   3        0.45        9.61     11.81 o 
   5  -7   3      251.14      281.11     14.83 o 
   6  -7   3      790.04      822.32     23.02 o 
   7  -7   3      407.34      376.62     18.49 o 
   8  -7   3       23.29        7.53     17.32 o 
   9  -7   3       75.84       73.83     23.69 o 
  10  -7   3        1.62      -24.42     24.42 o 
  -9  -6   3       39.00       14.43     31.99 o 
  -8  -6   3        7.44      -21.18     21.63 o 
  -7  -6   3      107.98      106.82     21.91 o 
  -6  -6   3        0.00       24.68     18.31 o 
  -5  -6   3      280.35      281.47     22.92 o 
  -4  -6   3       11.42       12.34     13.75 o 
  -3  -6   3      188.95      198.09     11.58 o 
  -2  -6   3     1083.37     1145.65     16.89 o 
  -1  -6   3     1302.68     1292.35     18.86 o 
   0  -6   3       44.98       37.87      7.76 o 
   1  -6   3       34.63       34.57      8.88 o 
   2  -6   3      574.53      625.39     12.93 o 
   3  -6   3      744.58      843.53     18.81 o 
   4  -6   3        2.99        8.51     10.30 o 
   5  -6   3      186.86      156.23     15.19 o 
   6  -6   3        9.92       -0.25     11.01 o 
   7  -6   3      653.93      665.02     22.44 o 
   8  -6   3       63.34      109.01     18.43 o 
   9  -6   3       42.52       50.07     18.86 o 
  10  -6   3        9.49      -18.35     23.14 o 
  -9  -5   3      174.25      123.74     29.97 o 
  -8  -5   3       58.61       54.42     24.86 o 
  -7  -5   3       13.32        4.05     15.92 o 
  -6  -5   3       23.42        7.91      8.91 o 
  -5  -5   3      226.79      221.40     15.03 o 
  -4  -5   3      460.11      553.87     16.45 o 
  -3  -5   3     2100.39     2404.16     30.35 o 
  -2  -5   3     4323.15     4441.29     30.53 o 
  -1  -5   3     3041.97     3154.62     25.29 o 
   0  -5   3      435.27      353.94      9.34 o 
   1  -5   3     1172.09     1210.48     14.63 o 
   2  -5   3     2362.00     2288.63     19.59 o 
   3  -5   3     1809.30     2013.99     22.37 o 
   4  -5   3     3311.48     3388.66     26.27 o 
   5  -5   3      196.42      218.94     13.37 o 
   6  -5   3       77.36       86.11     13.07 o 
   7  -5   3      134.89      120.55     16.89 o 
   8  -5   3        3.96        4.47     16.15 o 
   9  -5   3        4.15      -23.35     23.35 o 
  10  -5   3        6.78       16.21     24.63 o 
 -10  -4   3        0.83        4.14     26.63 o 
  -9  -4   3       34.02       41.93     26.97 o 
  -8  -4   3      121.39      121.94     22.52 o 
  -7  -4   3      379.25      363.05     23.76 o 
  -6  -4   3       73.62       83.40      8.32 o 
  -5  -4   3      143.95      179.54     13.60 o 
  -4  -4   3       39.95       42.68      8.56 o 
  -3  -4   3      200.35      145.74     10.04 o 
  -2  -4   3     1020.69     1066.31     11.88 o 
  -1  -4   3     1855.65     1736.74     15.69 o 
   0  -4   3      414.48      546.21      9.30 o 
   1  -4   3     3157.03     3101.84     20.27 o 
   2  -4   3      735.20      670.01     10.76 o 
   3  -4   3      367.04      505.00     12.71 o 
   4  -4   3     1280.26     1148.31     19.59 o 
   5  -4   3       88.25       75.43     12.63 o 
   6  -4   3      519.51      541.52     20.14 o 
   7  -4   3       28.15       28.26     15.54 o 
   8  -4   3       42.74       46.37     18.99 o 
   9  -4   3        1.97      -18.65     18.65 o 
  10  -4   3       78.93       81.08     23.67 o 
 -10  -3   3       67.17       55.44     26.68 o 
  -9  -3   3      114.50      156.63     28.13 o 
  -8  -3   3      147.94      122.60     24.60 o 
  -7  -3   3      453.47      485.75     19.61 o 
  -6  -3   3       51.52       50.88     10.59 o 
  -5  -3   3      206.32      212.47     11.32 o 
  -4  -3   3     1462.82     1539.83     21.20 o 
  -3  -3   3      527.58      477.24     11.26 o 
  -2  -3   3     4459.48     4196.54     24.45 o 
  -1  -3   3      171.14      165.30      6.53 o 
   0  -3   3     3122.54     2750.35     17.42 o 
   1  -3   3     4205.73     4218.23     24.29 o 
   2  -3   3     2231.83     2270.99     19.06 o 
   3  -3   3     1208.59     1051.78     16.88 o 
   4  -3   3      478.06      406.51     14.87 o 
   5  -3   3      185.82      191.89     15.34 o 
   6  -3   3       40.03       34.70     14.72 o 
   7  -3   3        6.04      -14.83     14.83 o 
   8  -3   3       93.70       57.33     18.81 o 
   9  -3   3       26.44        9.72     20.65 o 
  10  -3   3      122.83       87.07     26.76 o 
 -10  -2   3       12.16       17.33     25.40 o 
  -9  -2   3       28.35       80.28     23.16 o 
  -8  -2   3        0.43       -5.07     18.49 o 
  -7  -2   3      227.28      214.94     20.07 o 
  -6  -2   3       15.50       25.45     12.51 o 
  -5  -2   3      167.60      171.10     15.05 o 
  -4  -2   3       47.12       63.95     12.69 o 
  -3  -2   3        0.36       -7.46      7.46 o 
  -2  -2   3     2431.85     2397.50     17.72 o 
  -1  -2   3      323.82      381.03      7.51 o 
   0  -2   3        2.06        3.10      4.49 o 
   1  -2   3      298.24      353.45      7.71 o 
   2  -2   3    18090.20    17576.85     73.36 o 
   3  -2   3      276.83      268.09     12.03 o 
   4  -2   3      146.05      221.01     14.01 o 
   5  -2   3     1443.12     1365.60     27.23 o 
   6  -2   3        6.82       14.04     16.05 o 
   7  -2   3       57.52       39.06     18.54 o 
   8  -2   3       16.06       28.35     19.51 o 
   9  -2   3        0.10       26.69     20.42 o 
  10  -2   3      130.37      103.44     25.49 o 
 -10  -1   3        0.30       -7.23     25.62 o 
  -9  -1   3      157.60      147.67     24.24 o 
  -8  -1   3        0.12      -14.79     15.40 o 
  -7  -1   3       82.17       75.49     16.85 o 
  -6  -1   3        8.60        2.30     13.18 o 
  -5  -1   3      270.01      250.06     14.64 o 
  -4  -1   3       15.71        3.38     11.59 o 
  -3  -1   3     2543.27     2528.78     27.11 o 
  -2  -1   3     2537.10     2544.07     20.45 o 
  -1  -1   3      304.54      237.19      6.33 o 
   0  -1   3       57.00       52.68      6.40 o 
   1  -1   3     8053.46     7478.78     36.00 o 
   2  -1   3      608.56      597.72     12.58 o 
   3  -1   3      375.47      398.39     12.17 o 
   4  -1   3        1.08       12.95      9.73 o 
   5  -1   3      368.27      429.00     18.67 o 
   6  -1   3       33.99       34.83     13.19 o 
   7  -1   3       20.59       65.13     17.67 o 
   8  -1   3      312.70      307.52     24.13 o 
   9  -1   3       23.47        1.63     19.82 o 
  10  -1   3      147.17      183.05     28.02 o 
 -10   0   3      133.22      146.02     25.28 o 
  -9   0   3       22.38       33.12     18.82 o 
  -8   0   3        0.74       -6.22     17.16 o 
  -7   0   3       84.83       90.93     17.93 o 
  -6   0   3       71.98       91.02     15.92 o 
  -5   0   3       19.02       26.27     14.18 o 
  -4   0   3     1253.22     1301.90     26.08 o 
  -3   0   3        8.79       -7.72      9.97 o 
  -2   0   3     5860.06     5191.43     31.07 o 
  -1   0   3    20229.00    17857.53     63.92 o 
   0   0   3     1002.64      868.59     10.48 o 
   1   0   3     1298.02     1327.34     17.96 o 
   2   0   3     4345.71     4279.93     31.31 o 
   3   0   3      215.65      230.95     12.44 o 
   4   0   3        0.56      -11.02     11.82 o 
   5   0   3        0.18      -13.25     13.25 o 
   6   0   3        2.68       19.35     15.33 o 
   7   0   3       71.88       84.13     17.28 o 
   8   0   3      342.94      414.84     24.18 o 
   9   0   3       58.86       81.59     24.30 o 
 -10   1   3        3.13       11.08     21.11 o 
  -9   1   3       32.70        4.60     19.40 o 
  -8   1   3        7.70       29.39     18.28 o 
  -7   1   3      330.96      329.32     19.94 o 
  -6   1   3       22.08       23.16     14.43 o 
  -5   1   3        5.59      -11.58     14.24 o 
  -4   1   3       55.76       54.89     11.79 o 
  -3   1   3      230.33      246.90     11.52 o 
  -2   1   3     7171.02     6347.66     31.49 o 
  -1   1   3     1804.93     1939.71     12.61 o 
   0   1   3      374.44      352.73      7.58 o 
   1   1   3     2146.52     1877.17     19.43 o 
   2   1   3      164.78      102.27      7.34 o 
   3   1   3       77.41       60.65     11.03 o 
   4   1   3       68.63       94.42     13.87 o 
   5   1   3      360.87      401.27     18.81 o 
   6   1   3       16.28       10.22     14.75 o 
   7   1   3       75.99       62.50     18.22 o 
   8   1   3       44.41       47.98     20.27 o 
   9   1   3       75.33       54.15     22.02 o 
 -11   2   3      159.11      150.99     33.99 o 
 -10   2   3        6.42      -20.52     20.52 o 
  -9   2   3        8.50       27.63     18.21 o 
  -8   2   3       39.77       16.52     18.36 o 
  -7   2   3        4.33       10.46     14.90 o 
  -6   2   3      489.95      530.92     22.86 o 
  -5   2   3       11.97       -5.95     11.96 o 
  -4   2   3       89.30      120.74     11.22 o 
  -3   2   3        0.01        3.54      9.11 o 
  -2   2   3      640.56      528.41     10.82 o 
  -1   2   3     2764.53     2373.86     15.29 o 
   0   2   3     2852.61     2751.62     19.53 o 
   1   2   3     1260.61     1195.23     12.56 o 
   2   2   3      353.49      387.55     10.75 o 
   3   2   3       20.89        2.85     10.75 o 
   4   2   3      259.02      249.33     14.54 o 
   5   2   3      189.52      204.58     18.08 o 
   6   2   3       30.91       40.94     15.07 o 
   7   2   3       88.12       84.31     18.19 o 
   8   2   3        8.15        1.14     20.30 o 
   9   2   3        3.65       24.76     22.33 o 
 -11   3   3       22.00       30.02     25.16 o 
 -10   3   3      108.89       99.05     24.19 o 
  -9   3   3       22.54        0.52     18.47 o 
  -8   3   3        9.73       12.64     15.62 o 
  -7   3   3        0.84      -12.50     14.46 o 
  -6   3   3     1541.03     1775.74     31.05 o 
  -5   3   3      102.49      139.66     16.79 o 
  -4   3   3      588.96      511.48     13.91 o 
  -3   3   3      872.92      756.33     13.79 o 
  -2   3   3       30.29       32.94      5.19 o 
  -1   3   3      156.52      127.50      7.29 o 
   0   3   3     7789.15     7589.60     42.04 o 
   1   3   3       33.57       58.58      6.70 o 
   2   3   3      225.90      282.92      9.72 o 
   3   3   3       20.14       11.48      9.59 o 
   4   3   3      274.66      332.43     14.99 o 
   5   3   3       32.89       29.04     12.32 o 
   6   3   3      997.46      937.35     25.30 o 
   7   3   3      114.97      124.64     19.78 o 
   8   3   3       97.04       64.39     22.69 o 
   9   3   3       51.96       90.43     28.69 o 
 -11   4   3      142.56      201.77     29.58 o 
 -10   4   3       23.28       45.21     24.88 o 
  -9   4   3      439.51      444.32     28.45 o 
  -8   4   3      194.72      219.47     17.75 o 
  -7   4   3        3.11       -6.15     12.98 o 
  -6   4   3      170.19      151.64     17.21 o 
  -5   4   3      297.63      337.10     15.63 o 
  -4   4   3      467.80      560.02     15.76 o 
  -3   4   3       61.94      102.85      8.00 o 
  -2   4   3      499.14      518.71      9.25 o 
  -1   4   3      297.81      298.58     10.57 o 
   0   4   3      164.16      130.35      7.74 o 
   1   4   3      278.01      236.86      7.72 o 
   2   4   3      222.44      224.14      9.38 o 
   3   4   3      162.65      174.11     10.93 o 
   4   4   3        5.48       14.13     10.07 o 
   5   4   3      656.60      649.18     21.81 o 
   6   4   3        0.52        0.42     14.39 o 
   7   4   3       42.06       50.27     17.24 o 
   8   4   3      314.32      300.27     31.93 o 
   9   4   3       13.84      -27.25     31.53 o 
 -11   5   3      317.15      361.03     31.13 o 
 -10   5   3      134.56      110.29     24.32 o 
  -9   5   3       18.66       14.77     20.05 o 
  -8   5   3       42.86       35.96     14.65 o 
  -7   5   3     1597.22     1674.67     23.97 o 
  -6   5   3     1515.03     1542.30     21.63 o 
  -5   5   3      119.46      125.21     13.05 o 
  -4   5   3       97.19       87.59     11.02 o 
  -3   5   3      119.69      175.59      8.08 o 
  -2   5   3     2006.34     2058.65     20.81 o 
  -1   5   3      179.20      185.56     10.81 o 
   0   5   3      205.44      162.72     10.39 o 
   1   5   3      282.17      386.79     10.68 o 
   2   5   3        6.35        9.88      7.05 o 
   3   5   3       15.05       27.35      8.54 o 
   4   5   3       10.47       -9.19      9.19 o 
   5   5   3       34.56       32.96     12.94 o 
   6   5   3        0.05      -14.47     14.47 o 
   7   5   3       11.25       -4.33     18.93 o 
   8   5   3       62.54       74.46     25.87 o 
 -11   6   3        6.14        6.31     26.29 o 
 -10   6   3      189.81      181.11     31.40 o 
  -9   6   3      113.01      100.47     23.96 o 
  -8   6   3      210.71      241.93     22.32 o 
  -7   6   3       10.31       25.16      8.30 o 
  -6   6   3      631.96      687.58     22.07 o 
  -5   6   3      812.28      929.83     30.65 o 
  -4   6   3      613.63      642.14     16.17 o 
  -3   6   3      449.79      440.64      9.68 o 
  -2   6   3     1823.63     1910.23     25.14 o 
  -1   6   3        6.26       12.50      8.67 o 
   0   6   3      197.51      316.68     15.95 o 
   1   6   3       59.79       43.05      7.95 o 
   2   6   3       69.42       76.91      8.97 o 
   3   6   3        0.53       -1.44      9.62 o 
   4   6   3      101.78      112.68     10.84 o 
   5   6   3      521.14      587.75     19.70 o 
   6   6   3        2.14       19.71     17.86 o 
   7   6   3      388.34      377.17     32.33 o 
   8   6   3        0.03       20.04     30.16 o 
 -10   7   3       15.01       40.92     31.02 o 
  -9   7   3        0.01       44.31     24.28 o 
  -8   7   3       13.71       21.47     16.57 o 
  -7   7   3      422.10      416.07     23.03 o 
  -6   7   3        6.12        6.98      9.90 o 
  -5   7   3       46.30       44.07     10.00 o 
  -4   7   3      164.85      187.31     12.44 o 
  -3   7   3      256.72      286.39     11.98 o 
  -2   7   3     2230.75     2358.04     26.08 o 
  -1   7   3       72.15      122.15     10.60 o 
   0   7   3     1040.46     1124.59     22.57 o 
   1   7   3      414.75      403.35     16.29 o 
   2   7   3      112.45      118.16     10.91 o 
   3   7   3     1326.62     1270.22     25.85 o 
   4   7   3       37.26       30.53     10.57 o 
   5   7   3       75.75       81.19     16.69 o 
   6   7   3        4.48       28.96     23.33 o 
   7   7   3       82.84       23.11     28.69 o 
   8   7   3       42.08       -2.40     32.49 o 
 -10   8   3       31.28       39.69     27.31 o 
  -9   8   3      137.11      162.80     27.42 o 
  -8   8   3       11.25       15.11     19.09 o 
  -7   8   3       39.81       17.07     17.23 o 
  -6   8   3       36.58       33.68     12.01 o 
  -5   8   3       22.83       34.01     12.60 o 
  -4   8   3      595.43      572.35     12.83 o 
  -3   8   3       19.21        8.67      9.63 o 
  -2   8   3      198.72      211.49     10.74 o 
  -1   8   3      155.17      216.77     14.98 o 
   0   8   3      286.75      322.94     15.68 o 
   1   8   3     1139.79     1116.32     19.51 o 
   2   8   3       35.53       44.61      9.31 o 
   3   8   3      276.97      249.95     18.83 o 
   4   8   3     7916.36     8010.28     73.21 o 
   5   8   3      101.19       98.38     20.81 o 
   6   8   3      499.70      483.21     34.70 o 
   7   8   3       83.79      117.29     36.02 o 
 -10   9   3       19.92       17.76     28.44 o 
  -9   9   3       17.04        7.42     23.91 o 
  -8   9   3      176.50      175.13     22.15 o 
  -7   9   3        6.33       21.53     18.88 o 
  -6   9   3        1.19      -17.38     17.46 o 
  -5   9   3      270.35      216.72     14.48 o 
  -4   9   3      109.64       83.70      9.64 o 
  -3   9   3       42.90       33.49     12.10 o 
  -2   9   3      393.49      492.26     20.24 o 
  -1   9   3        6.45       -2.43     15.25 o 
   0   9   3      105.61      114.01     12.46 o 
   1   9   3       25.67       -0.61     10.54 o 
   2   9   3       83.80      110.49     15.72 o 
   3   9   3      228.41      226.27     18.11 o 
   4   9   3       87.65      102.76     16.90 o 
   5   9   3      144.47      136.16     27.29 o 
   6   9   3       76.23       52.58     31.06 o 
   7   9   3        1.35       -8.92     31.06 o 
 -10  10   3        6.13      -17.67     28.82 o 
  -9  10   3      131.77      135.32     27.08 o 
  -8  10   3       32.48       13.43     23.40 o 
  -7  10   3       57.38       53.78     19.87 o 
  -6  10   3       50.99       85.39     19.91 o 
  -5  10   3       10.37       14.25     10.44 o 
  -4  10   3       47.46       57.62     11.67 o 
  -3  10   3       32.48       42.48     11.25 o 
  -2  10   3      403.40      392.53     20.88 o 
  -1  10   3      257.38      269.16     26.13 o 
   0  10   3      242.49      256.98     15.66 o 
   1  10   3      310.87      305.65     18.97 o 
   2  10   3        2.94       -4.71     13.83 o 
   3  10   3        4.27      -14.47     14.47 o 
   4  10   3      392.70      437.21     30.51 o 
   5  10   3        7.23      -27.19     27.19 o 
   6  10   3       91.57       76.98     38.66 o 
  -9  11   3      325.52      374.87     36.91 o 
  -8  11   3       97.25      131.48     28.28 o 
  -7  11   3      156.30      162.33     25.22 o 
  -6  11   3        6.88      -11.36     17.79 o 
  -5  11   3        0.75       -5.12     13.38 o 
  -4  11   3       23.16       23.26     12.38 o 
  -3  11   3      336.32      345.03     17.27 o 
  -2  11   3        1.77       -3.48     21.84 o 
  -1  11   3      158.77      211.35     23.96 o 
   0  11   3       60.31       62.01     19.62 o 
   1  11   3        0.03       -1.55     18.90 o 
   2  11   3      187.72      164.39     24.41 o 
   3  11   3       78.18       66.48     23.67 o 
   4  11   3       65.56       99.88     44.22 o 
   5  11   3      113.47      116.66     42.53 o 
  -9  12   3        3.82       -7.16     40.30 o 
  -8  12   3       20.12       16.48     25.82 o 
  -7  12   3      112.77      183.18     32.31 o 
  -6  12   3      138.27      110.50     23.79 o 
  -5  12   3        0.01        3.45     21.00 o 
  -4  12   3      131.43      128.96     20.99 o 
  -3  12   3       59.63       72.77     18.59 o 
  -2  12   3       11.76      -19.82     19.82 o 
  -1  12   3      160.93      169.67     22.15 o 
   0  12   3      637.21      610.89     32.92 o 
   1  12   3       68.09       47.75     25.44 o 
   2  12   3      128.63      142.00     30.41 o 
   3  12   3      156.80      135.88     28.68 o 
   4  12   3       67.04      131.15     44.94 o 
   5  12   3       10.32       11.34     41.78 o 
  -9  13   3       43.80       25.82     38.39 o 
  -8  13   3      120.59       74.51     36.81 o 
  -7  13   3        0.70       15.84     35.85 o 
  -6  13   3      108.42      157.73     33.80 o 
  -5  13   3       71.38       46.62     26.41 o 
  -4  13   3       74.43       71.70     20.35 o 
  -3  13   3       32.93       27.85     22.23 o 
  -2  13   3      192.59      216.44     27.66 o 
  -1  13   3        2.72      -14.59     19.46 o 
   0  13   3      124.30      143.83     23.98 o 
   1  13   3       44.56       -0.16     30.17 o 
   2  13   3        4.99      -19.52     33.74 o 
   3  13   3       29.98      -38.23     38.23 o 
   4  13   3      198.66      164.14     48.31 o 
  -8  14   3      128.80       33.52     36.73 o 
  -7  14   3        1.29      -10.30     37.85 o 
  -6  14   3      429.48      414.16     48.91 o 
  -5  14   3        1.65       24.30     26.54 o 
  -4  14   3       46.97       41.79     25.77 o 
  -3  14   3        0.01       35.95     22.15 o 
  -2  14   3       19.64       40.08     20.85 o 
  -1  14   3       20.83      -19.58     19.58 o 
   0  14   3        4.60      -23.45     29.33 o 
   1  14   3        9.88       66.48     34.43 o 
   2  14   3       49.78       26.19     54.31 o 
   3  14   3        9.26       84.79     64.26 o 
  -7  15   3       17.14       45.43     39.59 o 
  -6  15   3       22.12       37.04     42.47 o 
  -5  15   3        1.07      -26.23     34.13 o 
  -4  15   3       13.03       -8.70     31.75 o 
  -3  15   3      133.23       75.39     28.01 o 
  -2  15   3       11.57       -5.80     19.88 o 
  -1  15   3       32.52       21.53     27.05 o 
   0  15   3      150.62      209.33     41.12 o 
   1  15   3       49.35       78.69     43.10 o 
   2  15   3       27.82       12.20     42.57 o 
  -6  16   3       25.75       60.03     50.00 o 
  -5  16   3       12.75       -3.92     42.90 o 
  -4  16   3        3.13      -32.65     37.90 o 
  -3  16   3        3.80       11.94     33.42 o 
  -2  16   3        6.67        8.44     24.20 o 
  -1  16   3      118.53      163.19     39.27 o 
   0  16   3       62.71       38.14     36.51 o 
  -3  17   3       69.50       65.51     45.73 o 
  -2  17   3       87.08      100.14     31.36 o 
   0 -17   4       25.76       58.66     32.03 o 
   1 -17   4       23.42       18.04     27.82 o 
   2 -17   4       80.08       95.05     30.62 o 
   3 -17   4      514.97      503.18     43.34 o 
  -2 -16   4       10.39       26.20     31.44 o 
  -1 -16   4       37.58       61.57     31.56 o 
   0 -16   4       26.92       11.62     29.66 o 
   1 -16   4      355.10      357.14     30.88 o 
   2 -16   4      858.28      909.44     39.86 o 
   3 -16   4      648.00      619.85     37.92 o 
   4 -16   4      104.87      122.36     30.02 o 
   5 -16   4        0.85      -28.05     28.05 o 
  -3 -15   4        8.05      -41.62     41.62 o 
  -2 -15   4       10.50       12.02     35.93 o 
  -1 -15   4       81.05       91.02     29.14 o 
   0 -15   4       17.12      -23.01     23.01 o 
   1 -15   4      302.08      327.06     26.74 o 
   2 -15   4      404.63      399.25     31.77 o 
   3 -15   4       80.07       59.05     22.84 o 
   4 -15   4     1251.25     1331.23     49.55 o 
   5 -15   4        2.44        8.11     24.80 o 
   6 -15   4       76.09       65.70     28.06 o 
  -4 -14   4      100.18       87.77     28.88 o 
  -3 -14   4       62.75       64.65     35.17 o 
  -2 -14   4       45.59       38.11     35.39 o 
  -1 -14   4       79.78       83.78     28.07 o 
   0 -14   4       73.13       55.31     20.13 o 
   1 -14   4      696.44      718.63     31.27 o 
   2 -14   4       25.55       29.05     20.74 o 
   3 -14   4      122.45      178.30     26.99 o 
   4 -14   4        0.89      -13.76     20.90 o 
   5 -14   4       48.06       48.54     21.81 o 
   6 -14   4      115.61      153.84     27.46 o 
   7 -14   4        8.81       42.07     27.08 o 
  -5 -13   4       17.32       16.16     27.56 o 
  -4 -13   4        0.88       12.27     23.92 o 
  -3 -13   4       13.90       14.75     21.81 o 
  -2 -13   4        1.41      -16.87     34.09 o 
  -1 -13   4       52.18       76.31     21.31 o 
   0 -13   4      957.16      891.19     30.56 o 
   1 -13   4      547.17      527.23     27.67 o 
   2 -13   4        0.10        5.70     23.06 o 
   3 -13   4      142.88       76.83     23.29 o 
   4 -13   4       43.24       35.00     18.03 o 
   5 -13   4       12.06       35.52     20.15 o 
   6 -13   4        0.53        0.19     23.62 o 
   7 -13   4        8.87      -21.61     24.38 o 
   8 -13   4        0.27       33.80     31.73 o 
  -6 -12   4        1.79      -15.83     26.29 o 
  -5 -12   4       44.20       36.94     27.13 o 
  -4 -12   4       11.28       23.21     21.76 o 
  -3 -12   4       70.36       57.11     24.51 o 
  -2 -12   4       22.61      -13.40     18.35 o 
  -1 -12   4      318.08      312.85     26.02 o 
   0 -12   4      324.11      327.02     23.13 o 
   1 -12   4       48.07       68.42     19.40 o 
   2 -12   4      214.38      176.04     31.35 o 
   3 -12   4       76.53       52.81     15.98 o 
   4 -12   4       27.46      -11.22     17.32 o 
   5 -12   4       50.10       92.47     19.52 o 
   6 -12   4       44.60       16.73     18.20 o 
   7 -12   4       52.36       98.51     24.61 o 
   8 -12   4      359.33      357.48     34.73 o 
  -7 -11   4       54.73       18.98     30.82 o 
  -6 -11   4      245.06      229.55     27.98 o 
  -5 -11   4       40.07       15.08     23.78 o 
  -4 -11   4       84.28       67.12     24.14 o 
  -3 -11   4      149.15      177.06     23.07 o 
  -2 -11   4       20.52       33.70     13.69 o 
  -1 -11   4      159.56      156.36     13.84 o 
   0 -11   4      106.28       65.20     14.91 o 
   1 -11   4      156.07      208.80     19.64 o 
   2 -11   4        6.03       17.14     13.88 o 
   3 -11   4        1.76       11.72     11.62 o 
   4 -11   4       63.31       26.73     15.80 o 
   5 -11   4       44.16       37.52     17.85 o 
   6 -11   4       11.43       25.81     18.49 o 
   7 -11   4       94.22       99.52     21.60 o 
   8 -11   4       17.80       22.32     22.00 o 
  -7 -10   4      194.90      125.96     37.44 o 
  -6 -10   4      478.25      460.68     37.01 o 
  -5 -10   4        0.37       -4.05     24.23 o 
  -4 -10   4      284.41      320.04     29.18 o 
  -3 -10   4       64.19       37.76     16.84 o 
  -2 -10   4       12.51      -10.11     10.11 o 
  -1 -10   4       64.24       66.40     11.35 o 
   0 -10   4      192.97      233.07     17.41 o 
   1 -10   4      424.09      411.98     18.97 o 
   2 -10   4        0.73        9.45     13.82 o 
   3 -10   4       37.37       66.35     11.58 o 
   4 -10   4      394.78      453.70     20.55 o 
   5 -10   4        1.14       -5.88     15.76 o 
   6 -10   4       12.44       26.30     15.17 o 
   7 -10   4       46.87       51.60     18.42 o 
   8 -10   4       16.21        5.91     22.56 o 
   9 -10   4        2.74       -8.26     25.21 o 
  -8  -9   4       30.69       15.71     27.19 o 
  -7  -9   4       18.25       24.56     24.12 o 
  -6  -9   4      330.06      261.70     29.15 o 
  -5  -9   4       21.90       80.30     24.38 o 
  -4  -9   4        1.31      -17.29     17.29 o 
  -3  -9   4      178.90      180.50     15.70 o 
  -2  -9   4      146.53      137.24      6.15 o 
  -1  -9   4       18.20       19.52     10.61 o 
   0  -9   4      342.48      338.41     16.32 o 
   1  -9   4      473.09      497.27     18.70 o 
   2  -9   4      218.20      204.56     16.10 o 
   3  -9   4       37.89       25.01     13.68 o 
   4  -9   4      382.54      392.22     20.63 o 
   5  -9   4       52.12       42.81     12.68 o 
   6  -9   4      168.22      152.12     18.94 o 
   7  -9   4      156.68      164.82     20.86 o 
   8  -9   4       24.78       24.30     17.96 o 
   9  -9   4       28.53       46.74     25.29 o 
  -8  -8   4       70.53       57.47     27.41 o 
  -7  -8   4       12.89       26.56     24.72 o 
  -6  -8   4       31.57       50.59     22.47 o 
  -5  -8   4       67.25       16.93     22.12 o 
  -4  -8   4      103.75      154.27     15.62 o 
  -3  -8   4        7.05        7.41     11.32 o 
  -2  -8   4      182.48      253.74      8.15 o 
  -1  -8   4      319.69      294.94     12.95 o 
   0  -8   4      180.56      240.04     11.99 o 
   1  -8   4        6.84       13.25      9.49 o 
   2  -8   4       84.99       62.81     12.18 o 
   3  -8   4      104.60       98.98     13.41 o 
   4  -8   4        0.01       14.52     13.23 o 
   5  -8   4        4.24      -12.12     12.12 o 
   6  -8   4       15.26       15.71     13.90 o 
   7  -8   4       89.24      110.48     18.57 o 
   8  -8   4        1.61       15.10     18.31 o 
   9  -8   4       46.64       27.72     23.06 o 
  -9  -7   4        5.36       18.71     28.14 o 
  -8  -7   4       15.11       62.87     23.66 o 
  -7  -7   4      145.59      166.86     24.20 o 
  -6  -7   4      162.54       98.57     22.66 o 
  -5  -7   4      107.34       74.78     18.09 o 
  -4  -7   4        0.01       -6.58      9.04 o 
  -3  -7   4      203.35      219.50     17.11 o 
  -2  -7   4      945.85      939.13     17.89 o 
  -1  -7   4      291.61      284.41     11.87 o 
   0  -7   4        3.42        7.93      8.16 o 
   1  -7   4     3055.51     3301.89     29.17 o 
   2  -7   4        1.53       -7.72      7.72 o 
   3  -7   4      256.62      259.26     11.66 o 
   4  -7   4      431.93      396.67     14.44 o 
   5  -7   4       41.71       31.93     11.52 o 
   6  -7   4     3056.30     2882.66     38.50 o 
   7  -7   4        0.22       -2.47     14.71 o 
   8  -7   4      310.55      278.28     25.41 o 
   9  -7   4       31.02       21.22     20.42 o 
  -9  -6   4       15.05       38.59     28.35 o 
  -8  -6   4       32.30       43.23     23.26 o 
  -7  -6   4       91.61       28.64     21.71 o 
  -6  -6   4      546.13      555.89     29.98 o 
  -5  -6   4      127.11      134.72     19.60 o 
  -4  -6   4        0.06       -1.89     10.92 o 
  -3  -6   4      666.66      681.60     19.99 o 
  -2  -6   4     5333.53     5466.45     40.32 o 
  -1  -6   4     1321.72     1483.24     19.85 o 
   0  -6   4     2069.63     2194.91     21.16 o 
   1  -6   4      137.53      122.12      7.42 o 
   2  -6   4     1221.24     1106.02     14.59 o 
   3  -6   4        1.23       -6.04      7.46 o 
   4  -6   4      152.71      159.42     11.89 o 
   5  -6   4      244.78      265.92     14.38 o 
   6  -6   4        0.00        6.62     10.30 o 
   7  -6   4       49.15       26.83     15.33 o 
   8  -6   4      155.26      134.03     20.40 o 
   9  -6   4        2.31      -20.43     20.43 o 
  -9  -5   4       16.64       44.29     26.73 o 
  -8  -5   4       71.84       57.49     24.62 o 
  -7  -5   4       19.19        9.75     22.11 o 
  -6  -5   4       27.02       14.59     14.17 o 
  -5  -5   4      208.04      221.03      9.98 o 
  -4  -5   4       40.11       46.84      9.10 o 
  -3  -5   4     1019.34     1106.65     20.45 o 
  -2  -5   4     1054.34      988.02     17.15 o 
  -1  -5   4     1180.34     1183.08     13.67 o 
   0  -5   4     9654.13     9548.36     45.85 o 
   1  -5   4     2449.04     2438.82     17.98 o 
   2  -5   4      136.45      121.24      7.94 o 
   3  -5   4     1870.10     1911.28     21.57 o 
   4  -5   4     2632.20     2497.90     23.83 o 
   5  -5   4     1243.15     1233.07     21.37 o 
   6  -5   4      560.86      567.87     18.68 o 
   7  -5   4      205.73      195.23     17.88 o 
   8  -5   4        5.02       11.42     18.06 o 
   9  -5   4      317.91      317.43     26.95 o 
  10  -5   4       17.37       -6.39     24.21 o 
 -10  -4   4        0.00       43.37     30.59 o 
  -9  -4   4      115.83      183.87     27.17 o 
  -8  -4   4       58.71       39.46     23.65 o 
  -7  -4   4      153.27      134.74     18.93 o 
  -6  -4   4      252.31      263.31     12.52 o 
  -5  -4   4       43.68       49.41     10.65 o 
  -4  -4   4       77.62      100.66      8.34 o 
  -3  -4   4       90.88      155.27      9.57 o 
  -2  -4   4      566.54      596.35      9.83 o 
  -1  -4   4     1537.72     1367.04     16.59 o 
   0  -4   4      765.96      811.47     11.79 o 
   1  -4   4       84.44       67.91      6.83 o 
   2  -4   4       75.45       84.46      7.25 o 
   3  -4   4     5108.65     5269.29     37.18 o 
   4  -4   4    21566.69    20997.33    102.39 o 
   5  -4   4       27.68       42.33     11.09 o 
   6  -4   4      769.24      772.35     24.82 o 
   7  -4   4      391.52      417.02     21.78 o 
   8  -4   4      137.76      130.20     20.04 o 
   9  -4   4        0.00      -19.64     19.64 o 
  10  -4   4       32.27       20.36     24.73 o 
 -10  -3   4        8.60       -5.83     29.69 o 
  -9  -3   4       52.18       44.64     23.54 o 
  -8  -3   4      138.52      126.99     21.50 o 
  -7  -3   4      409.07      449.49     26.62 o 
  -6  -3   4        0.56        3.44     11.05 o 
  -5  -3   4      237.66      257.96     12.07 o 
  -4  -3   4      112.22      134.77     10.06 o 
  -3  -3   4       43.25        8.68      7.51 o 
  -2  -3   4        2.94        2.81      5.97 o 
  -1  -3   4       48.25       68.91      7.11 o 
   0  -3   4       39.83        6.63      5.06 o 
   1  -3   4     2267.27     2116.05     17.38 o 
   2  -3   4     1513.20     1403.50     18.66 o 
   3  -3   4       26.00       24.80      8.84 o 
   4  -3   4    10709.95    10696.47     63.97 o 
   5  -3   4      182.94      205.44     15.22 o 
   6  -3   4       16.99       18.47     14.99 o 
   7  -3   4      194.07      176.28     19.56 o 
   8  -3   4      445.00      466.61     24.72 o 
   9  -3   4      427.42      408.96     34.64 o 
 -10  -2   4        9.37       13.26     26.78 o 
  -9  -2   4       15.79       13.36     20.24 o 
  -8  -2   4        0.38      -16.20     16.20 o 
  -7  -2   4       98.99       83.03     16.15 o 
  -6  -2   4       81.16       88.23     15.26 o 
  -5  -2   4      357.60      376.16     17.98 o 
  -4  -2   4      858.98      900.01     23.95 o 
  -3  -2   4       11.02       -6.46      6.77 o 
  -2  -2   4     2787.00     2681.21     19.61 o 
  -1  -2   4      182.82      174.53      8.05 o 
   0  -2   4      391.78      463.13      9.24 o 
   1  -2   4      665.80      704.23     11.98 o 
   2  -2   4     2433.05     2446.25     23.40 o 
   3  -2   4       22.47       33.64      9.81 o 
   4  -2   4     1519.29     1347.32     23.33 o 
   5  -2   4       31.72       67.06     15.89 o 
   6  -2   4      275.52      320.42     20.10 o 
   7  -2   4       93.67       87.48     17.52 o 
   8  -2   4       53.70       42.15     19.03 o 
   9  -2   4       26.06       -3.82     21.58 o 
 -10  -1   4      624.04      712.01     35.65 o 
  -9  -1   4      504.10      534.30     30.95 o 
  -8  -1   4      252.98      229.80     20.26 o 
  -7  -1   4       35.75       23.88     16.80 o 
  -6  -1   4      801.88      788.68     23.42 o 
  -5  -1   4        0.50      -13.31     13.31 o 
  -4  -1   4        9.81        1.31     12.22 o 
  -3  -1   4      816.93      763.77     13.58 o 
  -2  -1   4      932.10      875.13     13.71 o 
  -1  -1   4     1322.98     1238.83     16.19 o 
   0  -1   4      768.51      754.74     11.23 o 
   1  -1   4     1395.00     1446.29     18.59 o 
   2  -1   4     1833.69     1841.80     23.54 o 
   3  -1   4     1344.72     1385.10     29.51 o 
   4  -1   4      534.46      543.37     19.96 o 
   5  -1   4       11.08       20.68     15.10 o 
   6  -1   4       44.58       15.02     15.61 o 
   7  -1   4       90.12       72.16     18.87 o 
   8  -1   4      124.90      105.64     20.77 o 
   9  -1   4       20.47        5.09     20.70 o 
 -10   0   4       56.36       82.95     24.11 o 
  -9   0   4      152.83      121.10     21.80 o 
  -8   0   4        1.16        5.99     17.52 o 
  -7   0   4       94.42      130.08     19.29 o 
  -6   0   4      195.05      200.55     19.04 o 
  -5   0   4       10.69       24.21     13.11 o 
  -4   0   4      239.03      262.07     14.64 o 
  -3   0   4      526.67      558.74     13.51 o 
  -2   0   4     2157.56     1974.86     17.90 o 
  -1   0   4     1799.27     1559.23     16.01 o 
   0   0   4     3073.19     2832.53     21.66 o 
   1   0   4      180.41      186.67     11.51 o 
   2   0   4     1312.68     1326.02     20.15 o 
   3   0   4        0.04        8.77      7.50 o 
   4   0   4      106.61      118.33     14.96 o 
   5   0   4       95.86       82.07     14.98 o 
   6   0   4       15.00       37.20     16.45 o 
   7   0   4       89.94       51.02     18.82 o 
   8   0   4       64.62       45.98     19.22 o 
   9   0   4       92.12       77.87     24.38 o 
 -11   1   4      196.18      123.38     43.80 o 
 -10   1   4       28.41       42.77     22.81 o 
  -9   1   4        0.27      -16.94     17.33 o 
  -8   1   4       26.01       32.64     17.09 o 
  -7   1   4       48.39       54.81     15.65 o 
  -6   1   4        0.33        7.58     14.28 o 
  -5   1   4      200.71      291.78     15.63 o 
  -4   1   4       40.91       79.84     11.94 o 
  -3   1   4     2369.80     2197.09     21.56 o 
  -2   1   4     2416.96     2023.90     16.90 o 
  -1   1   4      213.48      270.91      7.56 o 
   0   1   4     1412.22     1251.32     14.62 o 
   1   1   4      199.75      192.26     11.19 o 
   2   1   4      200.51      246.44     12.71 o 
   3   1   4       86.80       71.95     12.95 o 
   4   1   4       66.12       58.38     12.66 o 
   5   1   4       10.94        9.52     13.34 o 
   6   1   4      244.78      236.81     19.14 o 
   7   1   4        0.30       -7.88     17.03 o 
   8   1   4       64.54       84.96     23.13 o 
   9   1   4        7.99      -23.12     23.12 o 
 -11   2   4      746.82      892.27     43.37 o 
 -10   2   4      600.38      611.27     32.48 o 
  -9   2   4       12.45       14.25     17.83 o 
  -8   2   4       18.21       10.03     15.63 o 
  -7   2   4      422.14      473.22     21.65 o 
  -6   2   4     2245.43     2467.02     35.61 o 
  -5   2   4       12.82        9.25     12.14 o 
  -4   2   4     3121.06     2966.73     28.35 o 
  -3   2   4      232.92      197.65      8.87 o 
  -2   2   4      346.46      292.26      7.99 o 
  -1   2   4      375.25      471.56      8.51 o 
   0   2   4     3566.74     3551.13     21.80 o 
   1   2   4      309.50      302.96      9.49 o 
   2   2   4     1032.27      923.97     16.09 o 
   3   2   4      486.93      461.20     16.47 o 
   4   2   4        2.98      -12.90     12.90 o 
   5   2   4        0.07      -13.82     13.82 o 
   6   2   4        4.51       -0.95     18.57 o 
   7   2   4        2.11      -15.86     15.86 o 
   8   2   4        8.48        6.03     19.80 o 
   9   2   4       10.80       50.08     26.21 o 
 -11   3   4      148.83      185.49     30.60 o 
 -10   3   4       67.49       74.24     25.58 o 
  -9   3   4       13.20       25.29     17.19 o 
  -8   3   4        1.07       16.89     15.70 o 
  -7   3   4        0.77        6.34     12.74 o 
  -6   3   4      386.21      456.74     16.41 o 
  -5   3   4      539.87      466.27     15.64 o 
  -4   3   4       14.65        4.29      7.29 o 
  -3   3   4       63.34       70.84      5.28 o 
  -2   3   4      626.63      705.90     10.20 o 
  -1   3   4      752.04      655.74     10.00 o 
   0   3   4     1430.58     1222.31     16.30 o 
   1   3   4     1081.93     1133.67     14.89 o 
   2   3   4     1169.02     1247.38     18.38 o 
   3   3   4       49.31       42.67     11.57 o 
   4   3   4        7.38      -11.39     11.39 o 
   5   3   4       14.30       -5.29     13.47 o 
   6   3   4       11.54        2.58     15.58 o 
   7   3   4        0.52        3.71     19.18 o 
   8   3   4      154.86      131.36     25.64 o 
   9   3   4        6.36        3.31     25.70 o 
 -11   4   4        4.92      -12.63     24.30 o 
 -10   4   4      163.09      188.29     29.41 o 
  -9   4   4      250.08      257.59     25.60 o 
  -8   4   4       14.62       15.99     15.36 o 
  -7   4   4      798.64      849.86     20.30 o 
  -6   4   4      110.44      104.65     11.17 o 
  -5   4   4       65.66       53.84      8.06 o 
  -4   4   4        0.70       -1.88      8.13 o 
  -3   4   4      506.25      524.23     10.63 o 
  -2   4   4       12.73        3.57      6.08 o 
  -1   4   4     4592.58     4639.27     31.50 o 
   0   4   4     2120.68     2158.19     20.49 o 
   1   4   4     6688.33     6792.04     43.71 o 
   2   4   4       59.42       75.30      8.85 o 
   3   4   4       79.89       58.11      8.92 o 
   4   4   4      100.77      100.32     12.89 o 
   5   4   4       69.91       82.61     13.66 o 
   6   4   4       91.69       89.10     16.71 o 
   7   4   4       35.87       13.05     18.06 o 
   8   4   4       37.16       38.83     25.33 o 
 -11   5   4       25.02       16.70     30.68 o 
 -10   5   4        1.19      -27.32     27.32 o 
  -9   5   4        3.69       13.10     18.51 o 
  -8   5   4      245.26      213.52     22.34 o 
  -7   5   4      159.09      164.47     14.22 o 
  -6   5   4      351.57      389.71     14.92 o 
  -5   5   4      147.58      192.87     13.23 o 
  -4   5   4      413.57      427.12     13.55 o 
  -3   5   4      350.80      369.95     10.99 o 
  -2   5   4     2761.06     2746.94     26.69 o 
  -1   5   4      713.52      766.79     14.18 o 
   0   5   4     2341.50     2592.25     22.34 o 
   1   5   4     2758.86     2999.91     27.19 o 
   2   5   4      352.64      410.61     13.06 o 
   3   5   4       96.34      120.63     11.06 o 
   4   5   4      402.38      396.00     15.14 o 
   5   5   4      537.77      571.04     18.65 o 
   6   5   4     1882.30     2040.46     41.74 o 
   7   5   4      376.73      362.62     28.14 o 
   8   5   4        6.50       19.39     29.90 o 
 -11   6   4      106.25      114.10     31.94 o 
 -10   6   4       12.52       37.83     27.96 o 
  -9   6   4      145.99      117.88     26.52 o 
  -8   6   4       67.32       55.15     18.23 o 
  -7   6   4       47.01       25.76     15.83 o 
  -6   6   4      259.21      252.40     17.81 o 
  -5   6   4      151.03      175.86     12.01 o 
  -4   6   4      332.88      351.08     15.06 o 
  -3   6   4       30.20       14.02      7.55 o 
  -2   6   4      124.11      116.98     11.19 o 
  -1   6   4      764.67      892.22     19.39 o 
   0   6   4      312.16      326.07     13.53 o 
   1   6   4      779.05      813.01     15.93 o 
   2   6   4      155.35      178.45     10.71 o 
   3   6   4       17.36       19.36      8.61 o 
   4   6   4       71.42       86.10     11.51 o 
   5   6   4      201.17      214.24     16.24 o 
   6   6   4      168.45      208.39     19.52 o 
   7   6   4        0.16      -24.43     24.43 o 
   8   6   4      343.86      379.29     42.86 o 
 -10   7   4       16.56       37.58     28.30 o 
  -9   7   4       36.73       34.70     24.78 o 
  -8   7   4      110.85      134.22     24.83 o 
  -7   7   4      346.87      392.58     26.60 o 
  -6   7   4      194.22      191.64     16.18 o 
  -5   7   4      140.23      185.90     20.28 o 
  -4   7   4      144.12      144.79     12.52 o 
  -3   7   4       52.07       84.25     10.06 o 
  -2   7   4     1172.01     1311.39     26.40 o 
  -1   7   4     1088.83     1188.21     26.13 o 
   0   7   4     4709.21     4833.40     44.49 o 
   1   7   4      109.53      161.19     10.44 o 
   2   7   4        6.38      -11.44     11.44 o 
   3   7   4        6.14       -0.28      9.69 o 
   4   7   4     1556.80     1568.20     30.00 o 
   5   7   4       10.30        1.60     16.31 o 
   6   7   4       38.13       69.63     25.47 o 
   7   7   4      191.00      194.29     35.84 o 
 -10   8   4       13.99       53.17     26.58 o 
  -9   8   4        2.30       14.57     23.74 o 
  -8   8   4       18.85       17.28     19.32 o 
  -7   8   4      128.30      126.92     16.97 o 
  -6   8   4        6.00        5.55     16.83 o 
  -5   8   4        5.29      -10.81     10.81 o 
  -4   8   4       81.56       95.10     10.44 o 
  -3   8   4      232.72      233.39     10.70 o 
  -2   8   4       69.50       45.92     13.09 o 
  -1   8   4      503.07      602.27     18.42 o 
   0   8   4       14.38       40.81     11.79 o 
   1   8   4       20.49        4.11      9.17 o 
   2   8   4       63.17       71.74     12.22 o 
   3   8   4      214.37      184.50     22.36 o 
   4   8   4     4007.60     3992.13     58.72 o 
   5   8   4      209.01      231.83     27.85 o 
   6   8   4        3.96       -6.39     34.97 o 
   7   8   4       34.05       21.25     32.37 o 
 -10   9   4        8.37      -25.43     25.43 o 
  -9   9   4       18.09       19.56     22.60 o 
  -8   9   4       91.13       66.12     22.98 o 
  -7   9   4      258.83      221.41     23.05 o 
  -6   9   4        0.39      -10.58     17.95 o 
  -5   9   4       48.62       49.31     13.48 o 
  -4   9   4      158.67      189.87     10.69 o 
  -3   9   4      522.71      502.90     16.17 o 
  -2   9   4        1.14       -2.79     10.67 o 
  -1   9   4        4.18       -1.95     10.97 o 
   0   9   4        0.02       -3.96     12.63 o 
   1   9   4       26.25       20.69      9.56 o 
   2   9   4       18.33       25.07     15.93 o 
   3   9   4       27.02       31.91     17.33 o 
   4   9   4      339.22      330.73     24.12 o 
   5   9   4      246.14      302.16     44.15 o 
   6   9   4       31.93        5.02     32.99 o 
 -10  10   4       19.21        0.94     32.11 o 
  -9  10   4       35.30      -26.68     26.68 o 
  -8  10   4        2.77        4.64     26.76 o 
  -7  10   4       16.02       28.22     26.09 o 
  -6  10   4        9.51      -16.44     16.44 o 
  -5  10   4        1.77       -1.97     14.04 o 
  -4  10   4       25.55       30.74     10.49 o 
  -3  10   4       12.12       14.37     10.48 o 
  -2  10   4      437.50      430.45     21.72 o 
  -1  10   4       60.54       40.49     13.13 o 
   0  10   4      261.00      267.04     17.71 o 
   1  10   4      561.65      582.04     22.49 o 
   2  10   4      194.44      222.64     21.79 o 
   3  10   4        0.94       -5.92     18.21 o 
   4  10   4      895.03      958.29     48.73 o 
   5  10   4      111.85       98.89     39.77 o 
   6  10   4      126.16       80.16     43.08 o 
  -9  11   4      113.12      121.15     34.96 o 
  -8  11   4       74.01       22.13     25.91 o 
  -7  11   4       54.03       91.85     22.77 o 
  -6  11   4       45.01       65.30     21.58 o 
  -5  11   4       16.44        9.22     19.26 o 
  -4  11   4      231.74      274.81     20.37 o 
  -3  11   4      425.26      456.96     18.45 o 
  -2  11   4       25.47       40.76     17.49 o 
  -1  11   4      234.19      311.92     26.88 o 
   0  11   4        9.67        7.36     15.26 o 
   1  11   4        8.51      -18.50     18.50 o 
   2  11   4      164.96      181.32     27.08 o 
   3  11   4      286.04      285.62     34.22 o 
   4  11   4       15.71       69.58     37.83 o 
   5  11   4      156.94      168.10     41.26 o 
  -9  12   4       49.70       41.82     29.06 o 
  -8  12   4      103.22      112.15     31.84 o 
  -7  12   4        2.99      -25.35     25.35 o 
  -6  12   4      302.72      319.32     30.28 o 
  -5  12   4      150.08      185.92     34.14 o 
  -4  12   4      258.64      244.15     24.86 o 
  -3  12   4       91.57       83.87     21.17 o 
  -2  12   4       29.71       -1.90     21.23 o 
  -1  12   4       41.16       51.00     20.96 o 
   0  12   4      235.48      268.52     21.74 o 
   1  12   4      108.36      153.25     24.90 o 
   2  12   4        3.74      -27.26     27.26 o 
   3  12   4        0.81        7.91     39.77 o 
   4  12   4       83.68      -25.90     50.01 o 
  -8  13   4      257.22      137.98     46.55 o 
  -7  13   4       10.23       -7.93     30.66 o 
  -6  13   4       64.38       49.97     28.92 o 
  -5  13   4        0.20      -22.77     26.53 o 
  -4  13   4      202.52      196.92     26.87 o 
  -3  13   4      220.16      197.12     24.34 o 
  -2  13   4      290.90      377.70     31.47 o 
  -1  13   4       41.67       44.46     19.46 o 
   0  13   4      109.74       74.79     31.66 o 
   1  13   4      126.36      147.17     37.04 o 
   2  13   4       15.70       19.68     35.59 o 
   3  13   4       24.07        8.42     36.65 o 
   4  13   4       27.86        9.79     56.10 o 
  -8  14   4       25.29      -23.30     40.75 o 
  -7  14   4        9.21       -1.05     35.50 o 
  -6  14   4       69.87       92.00     42.29 o 
  -5  14   4       30.80       15.82     25.43 o 
  -4  14   4        0.14        1.64     27.89 o 
  -3  14   4      209.47      271.70     32.24 o 
  -2  14   4        2.62      -16.29     21.04 o 
  -1  14   4        2.45      -27.01     34.72 o 
   0  14   4        5.07       64.41     35.84 o 
   1  14   4        0.12       31.00     36.38 o 
   2  14   4       23.22       50.36     48.02 o 
   3  14   4       94.64       63.72     78.84 o 
  -7  15   4      132.98      223.17     48.62 o 
  -6  15   4        0.26       24.24     38.24 o 
  -5  15   4      894.35      848.22     62.13 o 
  -4  15   4      304.86      281.59     47.12 o 
  -3  15   4        6.36       -1.49     32.77 o 
  -2  15   4       33.59       62.97     25.15 o 
  -1  15   4        3.68      -16.69     28.61 o 
   0  15   4       19.38       26.74     48.15 o 
   1  15   4        3.56       -5.21     42.65 o 
  -6  16   4        1.09       -2.01     47.33 o 
  -5  16   4        0.03       61.71     37.02 o 
  -4  16   4       11.50      -41.02     41.02 o 
  -3  16   4        8.19       25.19     43.34 o 
  -2  16   4        2.36       -0.90     35.65 o 
  -1  16   4       16.58       -8.40     39.58 o 
   0  16   4       67.61      169.77     44.57 o 
   1 -17   5        0.03       69.93     32.06 o 
   2 -17   5        1.41      -12.84     27.81 o 
  -2 -16   5        0.20       21.11     35.85 o 
  -1 -16   5        3.87       24.49     40.73 o 
   0 -16   5       57.15       89.21     33.76 o 
   1 -16   5        0.25      -12.98     27.55 o 
   2 -16   5       22.85      -22.21     29.39 o 
   3 -16   5       38.23       36.52     28.53 o 
   4 -16   5     1650.14     1716.56     64.07 o 
   5 -16   5      240.31      232.32     33.25 o 
  -3 -15   5       57.76       57.88     38.21 o 
  -2 -15   5       41.11       66.32     36.44 o 
  -1 -15   5       76.08      128.42     31.84 o 
   0 -15   5        1.37      -27.55     27.55 o 
   1 -15   5       22.17      -19.38     19.38 o 
   2 -15   5       90.22       94.51     32.41 o 
   3 -15   5        5.23       48.22     25.36 o 
   4 -15   5      812.46      893.58     45.19 o 
   5 -15   5       27.80       13.15     22.04 o 
   6 -15   5       15.95       -7.69     26.65 o 
  -4 -14   5       64.38       34.29     27.62 o 
  -3 -14   5      131.34       95.25     38.54 o 
  -2 -14   5       56.36       24.99     46.80 o 
  -1 -14   5       14.04       20.41     33.08 o 
   0 -14   5       12.97        6.04     20.40 o 
   1 -14   5      143.56       95.86     21.79 o 
   2 -14   5       18.19       -6.03     22.86 o 
   3 -14   5       86.20       79.01     27.39 o 
   4 -14   5      159.33      164.18     23.30 o 
   5 -14   5        1.72       -7.36     20.65 o 
   6 -14   5       39.13       11.08     23.78 o 
   7 -14   5       18.90      -26.76     26.76 o 
  -5 -13   5        3.06      -25.05     28.16 o 
  -4 -13   5        6.77       11.69     27.32 o 
  -3 -13   5       31.76       55.20     24.83 o 
  -2 -13   5       34.34       38.40     24.53 o 
  -1 -13   5       77.04       85.41     23.21 o 
   0 -13   5        2.68        6.11     17.14 o 
   1 -13   5       12.70       13.25     19.30 o 
   2 -13   5       87.29       54.99     27.40 o 
   3 -13   5        0.82      -17.19     17.19 o 
   4 -13   5        2.71       -7.64     18.14 o 
   5 -13   5       56.97       39.75     20.90 o 
   6 -13   5       13.26      -20.54     20.54 o 
   7 -13   5      131.10      118.98     27.05 o 
  -6 -12   5       12.68      -22.32     25.72 o 
  -5 -12   5        2.02       20.74     25.28 o 
  -4 -12   5      247.95      278.31     29.40 o 
  -3 -12   5       49.08       -2.25     37.24 o 
  -2 -12   5      351.14      394.22     30.65 o 
  -1 -12   5       15.88       -4.23     14.57 o 
   0 -12   5        7.87       24.37     16.40 o 
   1 -12   5       96.93       84.12     19.22 o 
   2 -12   5       23.08        8.43     16.32 o 
   3 -12   5      169.49      154.44     19.11 o 
   4 -12   5        0.12      -15.16     16.12 o 
   5 -12   5        0.01      -17.80     17.80 o 
   6 -12   5        0.22       -4.29     19.59 o 
   7 -12   5       19.57       28.20     23.17 o 
   8 -12   5        3.32       16.01     31.78 o 
  -7 -11   5       33.50        0.13     27.60 o 
  -6 -11   5        2.19      -23.42     23.42 o 
  -5 -11   5      142.91       71.33     30.22 o 
  -4 -11   5        5.43        7.32     23.99 o 
  -3 -11   5      137.83      154.57     26.72 o 
  -2 -11   5      533.36      567.62     21.92 o 
  -1 -11   5      118.27      123.57     15.59 o 
   0 -11   5      402.14      428.46     22.84 o 
   1 -11   5       20.79       34.23     14.21 o 
   2 -11   5       37.60       36.33     14.02 o 
   3 -11   5       11.30       32.74     15.67 o 
   4 -11   5       86.63      104.23     18.39 o 
   5 -11   5        0.49       20.93     14.06 o 
   6 -11   5       28.57       16.05     18.74 o 
   7 -11   5       22.77       13.76     20.99 o 
   8 -11   5       42.55       46.78     24.26 o 
  -7 -10   5       46.82       77.82     41.34 o 
  -6 -10   5      152.46      149.05     27.86 o 
  -5 -10   5        0.37      -23.88     23.88 o 
  -4 -10   5       48.23       34.53     20.20 o 
  -3 -10   5        0.14      -11.69     12.46 o 
  -2 -10   5       38.07       31.18      7.64 o 
  -1 -10   5        1.19      -11.92     11.92 o 
   0 -10   5      253.83      271.64     15.55 o 
   1 -10   5        1.51        0.05     10.40 o 
   2 -10   5      521.00      555.10     17.80 o 
   3 -10   5        4.91       13.43     15.22 o 
   4 -10   5       58.84       54.61     14.48 o 
   5 -10   5        5.53      -14.38     14.38 o 
   6 -10   5      192.43      172.68     21.02 o 
   7 -10   5        6.27       -8.50     19.72 o 
   8 -10   5        2.83       13.01     23.00 o 
  -8  -9   5        0.52       -0.42     26.51 o 
  -7  -9   5       36.18       63.88     33.93 o 
  -6  -9   5      823.67      793.39     39.03 o 
  -5  -9   5      385.54      321.79     30.17 o 
  -4  -9   5      106.69      117.22     15.58 o 
  -3  -9   5       96.38      104.38     16.80 o 
  -2  -9   5        8.99        6.95      8.89 o 
  -1  -9   5        9.70       20.09     12.04 o 
   0  -9   5        9.21       25.59      8.70 o 
   1  -9   5      201.76      254.70     16.21 o 
   2  -9   5      147.73      157.92     13.96 o 
   3  -9   5       21.14       31.03     11.70 o 
   4  -9   5        0.11        1.66     11.41 o 
   5  -9   5       83.57       83.55     14.90 o 
   6  -9   5        5.05        5.03     14.96 o 
   7  -9   5      111.44      105.12     18.60 o 
   8  -9   5        4.75       -5.84     19.24 o 
   9  -9   5        3.23      -22.21     23.44 o 
  -8  -8   5       27.91       49.87     27.89 o 
  -7  -8   5       89.29       45.13     27.08 o 
  -6  -8   5       66.03       94.45     25.41 o 
  -5  -8   5      129.36       59.07     19.77 o 
  -4  -8   5      187.94      188.03     17.22 o 
  -3  -8   5        2.26      -10.54     11.12 o 
  -2  -8   5       12.46       20.70      7.88 o 
  -1  -8   5        1.53        5.64     11.15 o 
   0  -8   5     2028.37     2240.04     24.86 o 
   1  -8   5       10.30       32.77      9.60 o 
   2  -8   5      239.24      241.15     11.52 o 
   3  -8   5        7.66        5.02      8.29 o 
   4  -8   5       17.70       35.10     11.46 o 
   5  -8   5      744.71      755.92     19.39 o 
   6  -8   5        3.18       10.25     16.13 o 
   7  -8   5      183.88      226.38     22.01 o 
   8  -8   5       39.90       48.65     19.66 o 
   9  -8   5        0.31       22.24     23.08 o 
  -9  -7   5        4.03      -23.46     26.74 o 
  -8  -7   5      100.39      119.64     25.05 o 
  -7  -7   5      223.44      223.09     28.20 o 
  -6  -7   5        3.53       17.08     18.87 o 
  -5  -7   5        7.11        2.91     14.10 o 
  -4  -7   5       15.86       19.96     13.95 o 
  -3  -7   5      122.19      122.31     13.39 o 
  -2  -7   5       13.38       27.01      8.05 o 
  -1  -7   5     1310.16     1474.44     17.64 o 
   0  -7   5      288.43      293.10     11.89 o 
   1  -7   5      989.09      946.00     14.38 o 
   2  -7   5        1.46        6.45      5.39 o 
   3  -7   5      644.31      676.78     15.31 o 
   4  -7   5      224.65      238.29     15.27 o 
   5  -7   5        4.85      -10.45     10.45 o 
   6  -7   5      215.35      241.98     16.59 o 
   7  -7   5       26.74       26.85     16.24 o 
   8  -7   5        3.07        6.06     19.35 o 
   9  -7   5      159.11      176.86     24.83 o 
  -9  -6   5      111.83      183.47     30.72 o 
  -8  -6   5       29.47       39.96     24.65 o 
  -7  -6   5       56.61       41.44     24.31 o 
  -6  -6   5      163.90      208.20     24.19 o 
  -5  -6   5       37.61       51.62     18.91 o 
  -4  -6   5       50.91       61.28     11.43 o 
  -3  -6   5      228.95      217.67     10.78 o 
  -2  -6   5        1.34       -3.44      7.76 o 
  -1  -6   5        2.25        0.40      6.68 o 
   0  -6   5      302.58      350.52     10.37 o 
   1  -6   5     1269.64     1286.70     15.45 o 
   2  -6   5       36.80       11.67      7.56 o 
   3  -6   5     1309.15     1329.03     26.80 o 
   4  -6   5     1826.33     1732.15     23.76 o 
   5  -6   5      369.24      418.26     10.74 o 
   6  -6   5      225.41      247.66     15.23 o 
   7  -6   5       42.13       14.97     16.12 o 
   8  -6   5       45.24        4.92     19.64 o 
   9  -6   5      101.34       81.58     22.16 o 
  -9  -5   5       29.86       22.67     22.56 o 
  -8  -5   5        0.00        3.38     23.46 o 
  -7  -5   5       11.32       42.66     21.06 o 
  -6  -5   5       16.39       -6.19     16.07 o 
  -5  -5   5       10.88      -15.39     15.39 o 
  -4  -5   5        0.02       18.60     14.25 o 
  -3  -5   5      213.06      311.77      9.82 o 
  -2  -5   5     1124.83     1189.34     16.54 o 
  -1  -5   5      741.35      698.46     11.52 o 
   0  -5   5     1767.65     1867.95     18.56 o 
   1  -5   5      100.03      128.22      8.81 o 
   2  -5   5      467.35      365.06     10.59 o 
   3  -5   5      358.13      431.36     13.45 o 
   4  -5   5     1837.95     1943.10     28.11 o 
   5  -5   5      819.41      766.00     18.77 o 
   6  -5   5      502.77      468.35     18.92 o 
   7  -5   5      205.60      222.31     17.49 o 
   8  -5   5       42.29       -6.03     19.21 o 
   9  -5   5        4.27      -21.89     22.32 o 
 -10  -4   5       47.22       29.43     29.29 o 
  -9  -4   5        7.76       -7.76     27.90 o 
  -8  -4   5      610.65      554.36     33.33 o 
  -7  -4   5       40.33       50.24     18.10 o 
  -6  -4   5       36.47       45.14      9.69 o 
  -5  -4   5       11.84       -8.49      8.49 o 
  -4  -4   5      215.50      238.59      9.98 o 
  -3  -4   5      647.66      645.44     12.05 o 
  -2  -4   5       28.32       28.48      7.27 o 
  -1  -4   5        3.75       13.88      6.53 o 
   0  -4   5      242.59      226.52      7.84 o 
   1  -4   5      573.96      609.16     10.66 o 
   2  -4   5        9.65       24.03      7.54 o 
   3  -4   5      719.40      820.62     17.43 o 
   4  -4   5     5542.70     5588.51     41.59 o 
   5  -4   5      220.60      196.37     13.90 o 
   6  -4   5       51.85       56.91     14.31 o 
   7  -4   5      415.56      401.98     20.93 o 
   8  -4   5       42.14       56.71     19.78 o 
   9  -4   5       12.72        9.47     22.67 o 
 -10  -3   5       18.34       61.94     27.65 o 
  -9  -3   5       60.41        6.41     26.07 o 
  -8  -3   5      177.50      180.73     23.22 o 
  -7  -3   5      177.65      208.47     20.07 o 
  -6  -3   5        0.09       -0.07     10.87 o 
  -5  -3   5       18.48       22.66     11.83 o 
  -4  -3   5       39.49       24.46      8.52 o 
  -3  -3   5     1236.10     1132.14     15.63 o 
  -2  -3   5      367.94      400.42      9.69 o 
  -1  -3   5       31.15       15.87      7.90 o 
   0  -3   5        8.53       17.45      6.05 o 
   1  -3   5     1241.58     1282.75     14.74 o 
   2  -3   5      493.97      478.26     11.12 o 
   3  -3   5      228.05      241.37     11.54 o 
   4  -3   5      143.58      181.00     12.71 o 
   5  -3   5       89.39      109.21     13.16 o 
   6  -3   5       32.08       16.56     14.55 o 
   7  -3   5        5.10      -18.23     19.09 o 
   8  -3   5      154.57      143.66     20.12 o 
   9  -3   5       27.43       30.80     20.47 o 
 -10  -2   5       22.37      -23.51     23.51 o 
  -9  -2   5       19.46       18.51     21.42 o 
  -8  -2   5        5.47      -10.35     18.87 o 
  -7  -2   5       82.18       98.19     16.22 o 
  -6  -2   5      165.71      174.39     17.01 o 
  -5  -2   5      394.49      417.65     19.08 o 
  -4  -2   5      528.92      532.92     13.67 o 
  -3  -2   5      199.89      126.51     10.39 o 
  -2  -2   5     1292.78     1328.64     14.49 o 
  -1  -2   5      707.71      638.00     13.31 o 
   0  -2   5     1893.43     1595.90     17.74 o 
   1  -2   5      924.78      916.30     15.05 o 
   2  -2   5      584.63      614.77     14.04 o 
   3  -2   5        6.76       -4.39      8.59 o 
   4  -2   5     2074.02     2166.89     28.27 o 
   5  -2   5       18.17        3.25     12.77 o 
   6  -2   5      471.17      522.61     22.77 o 
   7  -2   5       26.79       50.35     19.28 o 
   8  -2   5      104.00      116.87     22.34 o 
   9  -2   5        6.94      -12.26     20.22 o 
 -10  -1   5      907.71      990.03     38.25 o 
  -9  -1   5       21.61       21.36     21.56 o 
  -8  -1   5      562.57      545.28     26.13 o 
  -7  -1   5      367.09      359.48     21.27 o 
  -6  -1   5      228.25      203.10     17.77 o 
  -5  -1   5      166.48      190.45     15.72 o 
  -4  -1   5      563.32      487.62     14.16 o 
  -3  -1   5     1153.13     1031.62     17.55 o 
  -2  -1   5      418.09      498.53     11.98 o 
  -1  -1   5        1.56        9.97      7.30 o 
   0  -1   5     2032.85     1741.78     17.88 o 
   1  -1   5      197.06      270.42     11.91 o 
   2  -1   5      405.01      408.80     13.82 o 
   3  -1   5       28.54       20.94      9.83 o 
   4  -1   5      358.02      316.48     14.06 o 
   5  -1   5      347.56      366.82     20.41 o 
   6  -1   5      339.07      358.62     22.90 o 
   7  -1   5       62.59       71.55     19.83 o 
   8  -1   5        0.25       18.40     21.06 o 
   9  -1   5      235.83      254.20     27.85 o 
 -10   0   5        7.92       12.14     23.65 o 
  -9   0   5      245.77      251.83     24.53 o 
  -8   0   5      160.05      185.51     20.83 o 
  -7   0   5       27.42       32.40     17.00 o 
  -6   0   5      390.88      394.17     19.74 o 
  -5   0   5       93.85      103.32     13.87 o 
  -4   0   5     2700.54     2599.84     27.02 o 
  -3   0   5       61.11       42.80      9.36 o 
  -2   0   5      428.94      518.68     11.00 o 
  -1   0   5     2091.16     1980.39     18.34 o 
   0   0   5      612.10      515.48     11.91 o 
   1   0   5     1333.31     1165.00     20.37 o 
   2   0   5       13.76        0.47     10.97 o 
   3   0   5       75.51       91.56     10.82 o 
   4   0   5      205.64      237.78     19.93 o 
   5   0   5        0.32       -4.04     14.73 o 
   6   0   5      330.67      366.75     21.75 o 
   7   0   5        1.93      -17.17     17.17 o 
   8   0   5        5.01      -19.51     19.51 o 
   9   0   5        6.46       -2.56     22.97 o 
 -11   1   5       61.76       51.65     28.80 o 
 -10   1   5     1171.78     1259.05     41.91 o 
  -9   1   5       87.00       72.87     20.16 o 
  -8   1   5      128.59      113.19     19.82 o 
  -7   1   5       61.10       27.95     17.03 o 
  -6   1   5      252.59      227.76     16.09 o 
  -5   1   5      291.61      350.87     16.15 o 
  -4   1   5     1842.20     1893.57     25.96 o 
  -3   1   5      727.80      737.02     13.25 o 
  -2   1   5      555.22      544.06     11.48 o 
  -1   1   5       93.72      101.02      8.02 o 
   0   1   5     1132.63     1244.81     16.92 o 
   1   1   5      226.66      162.64     12.46 o 
   2   1   5     2138.78     2171.25     28.70 o 
   3   1   5        0.90       -0.45     12.60 o 
   4   1   5      211.21      187.96     16.43 o 
   5   1   5       46.48       41.63     16.02 o 
   6   1   5      403.13      383.12     22.44 o 
   7   1   5       51.02       69.64     19.63 o 
   8   1   5      170.74      131.18     22.82 o 
   9   1   5       59.64       62.15     25.01 o 
 -11   2   5      167.30      211.66     32.65 o 
 -10   2   5      425.23      430.41     33.45 o 
  -9   2   5      472.09      486.95     27.61 o 
  -8   2   5       34.33       -4.40     17.77 o 
  -7   2   5      502.93      582.44     23.20 o 
  -6   2   5     1915.85     1857.62     28.89 o 
  -5   2   5       21.31        5.85     10.22 o 
  -4   2   5      665.66      633.77     15.09 o 
  -3   2   5     3898.98     3981.87     27.58 o 
  -2   2   5       98.87      113.79      8.05 o 
  -1   2   5      120.06      145.35      7.58 o 
   0   2   5      458.00      407.92     10.38 o 
   1   2   5       27.74       22.87      8.41 o 
   2   2   5      317.32      379.55     15.35 o 
   3   2   5        6.75       -5.08     11.32 o 
   4   2   5      330.23      347.60     18.48 o 
   5   2   5      550.70      497.87     21.92 o 
   6   2   5       30.87       25.54     17.32 o 
   7   2   5       81.90       91.99     18.94 o 
   8   2   5        0.05        1.00     21.65 o 
   9   2   5        0.02      -24.81     24.81 o 
 -11   3   5      139.27      188.43     32.21 o 
 -10   3   5      256.44      289.25     28.58 o 
  -9   3   5      215.51      206.53     21.20 o 
  -8   3   5      405.82      366.59     21.65 o 
  -7   3   5      178.49      188.12     20.59 o 
  -6   3   5        6.46        0.90     10.27 o 
  -5   3   5     2988.32     3524.50     35.68 o 
  -4   3   5     1777.37     1705.43     21.04 o 
  -3   3   5        9.94       14.18      6.63 o 
  -2   3   5        0.27       -6.47      7.55 o 
  -1   3   5      235.26      230.88      7.79 o 
   0   3   5      336.73      351.57     10.58 o 
   1   3   5     2086.31     1962.30     21.68 o 
   2   3   5       65.57       36.49     10.53 o 
   3   3   5        3.34       -5.80      8.77 o 
   4   3   5      267.34      269.29     15.68 o 
   5   3   5      858.80      862.76     24.23 o 
   6   3   5       19.78       13.73     14.92 o 
   7   3   5       43.85       37.62     18.46 o 
   8   3   5      114.11       91.00     22.09 o 
 -11   4   5       32.78       43.81     29.12 o 
 -10   4   5       75.28       34.74     26.10 o 
  -9   4   5       57.69       67.90     21.79 o 
  -8   4   5       14.98        3.36     16.89 o 
  -7   4   5        4.03        4.29     10.40 o 
  -6   4   5      484.40      497.70     13.72 o 
  -5   4   5      488.32      628.71     15.54 o 
  -4   4   5     1597.26     1508.94     21.68 o 
  -3   4   5     1170.73     1258.80     15.38 o 
  -2   4   5       44.66       43.76      7.38 o 
  -1   4   5      649.07      693.12     12.60 o 
   0   4   5    10658.82    11032.40     61.76 o 
   1   4   5     2694.02     2778.54     25.82 o 
   2   4   5      277.19      239.13     12.24 o 
   3   4   5       41.86       23.51      9.46 o 
   4   4   5      399.57      391.60     17.18 o 
   5   4   5       36.23       27.48     14.32 o 
   6   4   5       85.47       70.54     17.93 o 
   7   4   5       24.38       45.36     18.35 o 
   8   4   5        4.46      -26.70     26.70 o 
 -11   5   5       17.01       38.64     30.95 o 
 -10   5   5       11.66        7.47     25.48 o 
  -9   5   5        1.05      -19.78     23.71 o 
  -8   5   5      192.11      169.09     16.90 o 
  -7   5   5      655.08      658.30     20.91 o 
  -6   5   5       13.29       -1.40     12.72 o 
  -5   5   5      142.95      204.88     17.28 o 
  -4   5   5      322.57      326.11     13.13 o 
  -3   5   5      195.85      223.09      7.84 o 
  -2   5   5      884.12      927.52     18.17 o 
  -1   5   5     2434.27     2482.06     23.99 o 
   0   5   5      466.40      537.91     13.91 o 
   1   5   5     1193.61     1201.87     21.59 o 
   2   5   5      639.71      766.03     19.03 o 
   3   5   5      877.63      820.43     18.88 o 
   4   5   5       49.77       65.72     13.17 o 
   5   5   5      564.51      571.41     20.47 o 
   6   5   5      673.94      722.87     27.24 o 
   7   5   5       15.02       -0.31     20.40 o 
   8   5   5        3.44       44.41     35.90 o 
 -11   6   5       22.86       -9.95     28.66 o 
 -10   6   5        0.40       31.91     25.64 o 
  -9   6   5       17.39       41.66     26.65 o 
  -8   6   5      197.29      210.88     25.07 o 
  -7   6   5       30.87       12.94     11.30 o 
  -6   6   5       68.64       91.22     14.91 o 
  -5   6   5      128.46      144.52     13.57 o 
  -4   6   5      518.61      584.40     19.43 o 
  -3   6   5      471.50      416.61     11.66 o 
  -2   6   5      256.54      269.12     14.57 o 
  -1   6   5       78.39       99.90      9.28 o 
   0   6   5      439.98      454.21     11.17 o 
   1   6   5     1978.42     2024.86     29.77 o 
   2   6   5      310.49      380.61     15.05 o 
   3   6   5      453.70      409.17     16.23 o 
   4   6   5      440.97      482.05     17.41 o 
   5   6   5      247.97      212.11     18.54 o 
   6   6   5     1290.84     1341.39     39.79 o 
   7   6   5       38.05        4.56     26.50 o 
 -10   7   5        2.74      -25.04     25.04 o 
  -9   7   5        9.42       17.03     22.98 o 
  -8   7   5       42.06       61.80     21.68 o 
  -7   7   5       19.27       26.13     19.97 o 
  -6   7   5        1.73       -2.72      8.01 o 
  -5   7   5       47.95       50.04     15.54 o 
  -4   7   5      201.04      269.97     15.07 o 
  -3   7   5      422.33      359.29     12.46 o 
  -2   7   5      734.99      742.70     21.57 o 
  -1   7   5       25.56       32.98     10.53 o 
   0   7   5      184.36      248.77     12.25 o 
   1   7   5      656.51      744.86     18.69 o 
   2   7   5        3.16        5.63     11.60 o 
   3   7   5       30.22       41.12     10.15 o 
   4   7   5     1038.36     1040.11     30.69 o 
   5   7   5        4.22       12.94     17.26 o 
   6   7   5      483.71      432.57     36.45 o 
   7   7   5       82.85       59.87     33.58 o 
 -10   8   5        0.00      -26.09     26.09 o 
  -9   8   5        8.83      -25.63     25.63 o 
  -8   8   5      120.32      139.13     25.12 o 
  -7   8   5        3.81      -17.58     17.58 o 
  -6   8   5       82.10       76.14     19.69 o 
  -5   8   5        1.43       11.03     16.22 o 
  -4   8   5      212.04      223.68     12.57 o 
  -3   8   5        3.64        1.97     10.12 o 
  -2   8   5       86.25      124.08     15.91 o 
  -1   8   5      284.23      302.51     24.56 o 
   0   8   5        3.82       -7.83      9.12 o 
   1   8   5       54.51       73.98      9.71 o 
   2   8   5       80.42       54.90     13.85 o 
   3   8   5       29.56       22.55     19.63 o 
   4   8   5       68.26       42.22     25.09 o 
   5   8   5       62.57       44.13     26.87 o 
   6   8   5      293.37      219.35     61.89 o 
 -10   9   5       36.54       49.61     27.69 o 
  -9   9   5      283.01      260.83     30.37 o 
  -8   9   5      474.55      478.06     29.90 o 
  -7   9   5      489.61      486.94     28.53 o 
  -6   9   5        1.22        8.08     17.88 o 
  -5   9   5        5.00       25.36     10.78 o 
  -4   9   5      184.95      228.50     14.62 o 
  -3   9   5      215.07      214.55     14.22 o 
  -2   9   5        7.31        2.27     13.59 o 
  -1   9   5       16.39       -3.28     14.08 o 
   0   9   5       11.31        7.32     11.19 o 
   1   9   5       73.36       88.31     12.02 o 
   2   9   5      238.78      235.68     17.54 o 
   3   9   5       67.09       48.73     21.49 o 
   4   9   5        6.21        2.48     19.64 o 
   5   9   5      581.98      629.64     55.23 o 
   6   9   5      135.86      219.17     43.15 o 
 -10  10   5        4.06      -27.67     27.67 o 
  -9  10   5       11.62      -16.60     24.44 o 
  -8  10   5        0.04      -16.30     22.57 o 
  -7  10   5      204.49      219.29     28.95 o 
  -6  10   5      193.61      159.74     24.25 o 
  -5  10   5       92.64       76.09     16.05 o 
  -4  10   5       74.01       74.60     15.77 o 
  -3  10   5      158.23      184.20     12.27 o 
  -2  10   5       80.76       78.29     16.01 o 
  -1  10   5       18.34       42.66     15.32 o 
   0  10   5      111.22       79.01     13.99 o 
   1  10   5       23.26       63.86     16.86 o 
   2  10   5      195.21      257.22     25.19 o 
   3  10   5       97.42       33.01     24.89 o 
   4  10   5      548.97      520.30     51.93 o 
   5  10   5       37.60       68.04     40.53 o 
  -9  11   5      140.77      140.35     33.18 o 
  -8  11   5      135.27      179.88     31.80 o 
  -7  11   5      676.91      657.65     37.83 o 
  -6  11   5      117.92      111.33     25.10 o 
  -5  11   5      152.08      139.09     29.73 o 
  -4  11   5        2.67       12.06     16.77 o 
  -3  11   5      356.14      324.91     22.04 o 
  -2  11   5       57.53       48.27     18.95 o 
  -1  11   5        7.84       11.55     15.79 o 
   0  11   5        7.52       28.91     14.51 o 
   1  11   5        0.24        3.49     26.69 o 
   2  11   5      158.19      208.61     39.14 o 
   3  11   5       62.66       22.51     31.82 o 
   4  11   5       72.59       15.06     31.40 o 
   5  11   5        3.31      -37.45     37.45 o 
  -9  12   5      769.12      869.34     56.35 o 
  -8  12   5      159.05      132.75     38.31 o 
  -7  12   5        1.10      -23.87     34.95 o 
  -6  12   5      241.01      305.04     35.08 o 
  -5  12   5      122.39      105.87     23.88 o 
  -4  12   5     1310.45     1282.37     38.19 o 
  -3  12   5       53.59       34.28     17.79 o 
  -2  12   5      333.03      325.41     28.00 o 
  -1  12   5       47.29       56.29     16.53 o 
   0  12   5        4.38      -19.72     22.52 o 
   1  12   5        1.32        0.37     25.93 o 
   2  12   5        0.54      -29.23     29.23 o 
   3  12   5       26.66      -36.98     36.98 o 
   4  12   5        0.42       30.45     34.24 o 
  -8  13   5      204.16      179.87     40.07 o 
  -7  13   5      375.09      393.74     44.05 o 
  -6  13   5       16.47       26.21     29.02 o 
  -5  13   5       22.94       50.97     28.32 o 
  -4  13   5        1.48       16.93     23.83 o 
  -3  13   5       20.22       28.65     20.90 o 
  -2  13   5       54.95       29.60     24.82 o 
  -1  13   5       70.91       62.10     31.93 o 
   0  13   5       12.18      -11.29     29.71 o 
   1  13   5        5.91        5.70     28.18 o 
   2  13   5       80.81       21.46     38.72 o 
   3  13   5        9.13      -24.96     38.09 o 
  -8  14   5      300.30      315.64     51.37 o 
  -7  14   5       75.44      119.36     39.72 o 
  -6  14   5        2.58       53.85     34.86 o 
  -5  14   5       66.85       34.01     29.02 o 
  -4  14   5       16.97       46.31     29.37 o 
  -3  14   5        2.05      -24.53     24.53 o 
  -2  14   5        0.30       26.26     23.90 o 
  -1  14   5        1.48      -29.22     29.22 o 
   0  14   5        4.80      -25.36     37.33 o 
   1  14   5       43.48       46.20     33.73 o 
   2  14   5       64.05      112.06     39.94 o 
  -7  15   5        9.35        5.08     41.15 o 
  -6  15   5       13.33      -24.56     38.18 o 
  -5  15   5       24.75      126.52     40.81 o 
  -4  15   5      280.71      258.96     65.99 o 
  -3  15   5       43.25       19.94     29.02 o 
  -2  15   5       12.72       14.96     31.40 o 
  -1  15   5        0.10       50.64     35.49 o 
   0  15   5      387.72      489.51     50.34 o 
   1  15   5       25.82       20.29     52.60 o 
  -5  16   5      188.86      152.09     57.43 o 
  -4  16   5      216.45      167.76     45.15 o 
  -3  16   5        5.70      -40.26     40.26 o 
  -2  16   5        3.25       21.38     34.64 o 
  -1  16   5        8.21      -16.14     29.19 o 
  -1 -16   6       26.89      107.81     45.86 o 
   0 -16   6        1.72       24.20     33.29 o 
   1 -16   6       59.02       93.52     30.59 o 
   2 -16   6      248.12      279.79     37.68 o 
   3 -16   6      351.95      404.19     37.32 o 
   4 -16   6      116.52      146.04     30.76 o 
  -3 -15   6       92.37       18.03     45.63 o 
  -2 -15   6       38.47       25.98     39.86 o 
  -1 -15   6       22.52       31.19     37.21 o 
   0 -15   6       31.71      -22.56     24.78 o 
   1 -15   6       51.87       27.52     25.39 o 
   2 -15   6        5.64       -2.88     22.65 o 
   3 -15   6      376.17      400.47     35.05 o 
   4 -15   6        6.28       45.21     24.53 o 
   5 -15   6       47.75       29.70     22.23 o 
  -4 -14   6        0.85       32.54     34.87 o 
  -3 -14   6       95.10       57.48     45.19 o 
  -2 -14   6        3.03       22.63     32.22 o 
  -1 -14   6       37.99       96.51     28.91 o 
   0 -14   6      165.56      186.35     25.80 o 
   1 -14   6        9.66       28.16     21.97 o 
   2 -14   6        4.03       -8.07     22.92 o 
   3 -14   6        1.70      -21.07     21.07 o 
   4 -14   6      125.36      123.67     23.33 o 
   5 -14   6       13.72       39.27     21.89 o 
   6 -14   6       32.31      -15.62     21.80 o 
  -5 -13   6        0.22       32.71     33.91 o 
  -4 -13   6      247.85      254.99     39.12 o 
  -3 -13   6       87.06       28.58     46.82 o 
  -2 -13   6        0.57      -14.12     30.88 o 
  -1 -13   6       62.65       52.58     19.25 o 
   0 -13   6       13.27       15.20     17.94 o 
   1 -13   6       35.28        5.24     20.11 o 
   2 -13   6      172.24      158.65     20.48 o 
   3 -13   6        6.13      -17.28     17.28 o 
   4 -13   6       35.65       21.41     19.86 o 
   5 -13   6        0.05      -20.51     20.51 o 
   6 -13   6        1.50      -22.24     22.24 o 
   7 -13   6        1.75       33.25     25.29 o 
  -6 -12   6        1.45       -6.51     26.96 o 
  -5 -12   6      206.65      228.86     31.76 o 
  -4 -12   6       24.29       -7.21     25.14 o 
  -3 -12   6       71.49       78.23     23.28 o 
  -2 -12   6      423.54      464.43     25.99 o 
  -1 -12   6      182.36      200.45     18.58 o 
   0 -12   6       17.20       42.99     17.42 o 
   1 -12   6       32.48       31.65     18.25 o 
   2 -12   6       26.84       -4.70     16.51 o 
   3 -12   6       53.61       53.78     17.51 o 
   4 -12   6        4.29       -6.87     16.65 o 
   5 -12   6        2.59        9.34     19.61 o 
   6 -12   6       61.94       47.38     22.97 o 
   7 -12   6       14.33       36.79     23.81 o 
  -7 -11   6        0.59       39.86     28.89 o 
  -6 -11   6       94.31       86.88     28.68 o 
  -5 -11   6        0.18        5.44     26.42 o 
  -4 -11   6     1498.92     1413.56     45.71 o 
  -3 -11   6        0.24      -10.48     16.85 o 
  -2 -11   6      792.03      802.28     29.25 o 
  -1 -11   6        1.78        6.95     13.70 o 
   0 -11   6       44.90       48.64     14.53 o 
   1 -11   6       98.04      112.36     15.17 o 
   2 -11   6      136.70      116.55     15.05 o 
   3 -11   6        1.09       17.90     15.86 o 
   4 -11   6       71.37       69.66     16.17 o 
   5 -11   6        0.01       34.15     18.00 o 
   6 -11   6       76.65       45.23     20.71 o 
   7 -11   6       18.32       38.08     21.06 o 
   8 -11   6       45.88       -1.70     23.40 o 
  -7 -10   6        0.17       57.54     26.47 o 
  -6 -10   6       87.44       95.52     30.87 o 
  -5 -10   6       96.46       40.34     24.53 o 
  -4 -10   6        9.47       10.23     24.75 o 
  -3 -10   6      165.60      126.52     18.07 o 
  -2 -10   6      222.99      214.83     12.91 o 
  -1 -10   6       66.08       94.86     14.16 o 
   0 -10   6      255.20      274.26     16.74 o 
   1 -10   6       39.33       41.66     14.93 o 
   2 -10   6       95.31      107.82     12.39 o 
   3 -10   6       15.14       11.85     12.44 o 
   4 -10   6       44.64       35.61     14.93 o 
   5 -10   6        9.85       -3.45     16.70 o 
   6 -10   6       45.57       21.68     18.20 o 
   7 -10   6        4.30        5.72     21.42 o 
   8 -10   6        9.81      -18.58     22.75 o 
  -8  -9   6       13.86       -3.92     26.49 o 
  -7  -9   6       83.64       75.19     32.76 o 
  -6  -9   6        9.67      -10.44     25.64 o 
  -5  -9   6        5.12       14.21     22.09 o 
  -4  -9   6      210.47      148.39     18.29 o 
  -3  -9   6       30.20       16.88      6.71 o 
  -2  -9   6       49.13       47.55     10.56 o 
  -1  -9   6       13.22       -9.54     11.53 o 
   0  -9   6      320.06      287.41     13.47 o 
   1  -9   6       59.17       68.08     14.19 o 
   2  -9   6       32.49       29.17     11.86 o 
   3  -9   6      442.66      465.85     18.29 o 
   4  -9   6       40.26       30.37     12.13 o 
   5  -9   6      259.54      227.97     19.98 o 
   6  -9   6       59.86       36.80     19.64 o 
   7  -9   6       55.37       39.22     18.42 o 
   8  -9   6      179.56      162.34     23.76 o 
  -8  -8   6        0.00        3.17     24.61 o 
  -7  -8   6      135.55      171.42     27.91 o 
  -6  -8   6        0.02      -13.37     22.27 o 
  -5  -8   6      422.03      350.75     24.59 o 
  -4  -8   6      155.45      126.56     16.36 o 
  -3  -8   6       77.03       43.70      8.74 o 
  -2  -8   6       25.55       12.66      9.62 o 
  -1  -8   6      349.36      386.46     12.92 o 
   0  -8   6     4064.43     4089.67     35.91 o 
   1  -8   6      188.15      224.68     14.02 o 
   2  -8   6      388.44      445.64     14.65 o 
   3  -8   6       89.54       85.00      7.52 o 
   4  -8   6      645.24      598.51     19.61 o 
   5  -8   6        0.10       -7.14     14.70 o 
   6  -8   6        3.01      -14.12     15.17 o 
   7  -8   6      554.07      577.68     29.02 o 
   8  -8   6      223.43      196.20     24.98 o 
   9  -8   6        0.67      -23.76     31.73 o 
  -9  -7   6       67.86       61.82     28.04 o 
  -8  -7   6       33.84       73.67     27.32 o 
  -7  -7   6        2.20        0.87     23.08 o 
  -6  -7   6      181.28      175.57     23.11 o 
  -5  -7   6        0.93      -10.88     14.01 o 
  -4  -7   6       12.45       16.50     14.94 o 
  -3  -7   6       71.74       91.53     10.39 o 
  -2  -7   6        0.91       -6.49      8.49 o 
  -1  -7   6        0.65        3.13      7.56 o 
   0  -7   6     2443.03     2427.74     23.69 o 
   1  -7   6      294.62      342.33     12.11 o 
   2  -7   6     2397.08     2387.83     22.40 o 
   3  -7   6      268.90      328.02     13.12 o 
   4  -7   6       51.90       36.77     13.22 o 
   5  -7   6     3969.34     3847.49     44.20 o 
   6  -7   6      645.96      626.95     26.91 o 
   7  -7   6       10.88        6.54     16.38 o 
   8  -7   6       14.53       14.43     19.19 o 
   9  -7   6      294.28      282.15     27.54 o 
  -9  -6   6       29.01       43.68     33.29 o 
  -8  -6   6        5.22       -5.91     25.52 o 
  -7  -6   6      185.62      193.67     26.13 o 
  -6  -6   6       15.04       30.86     21.12 o 
  -5  -6   6       26.26       43.48     15.16 o 
  -4  -6   6       25.34       40.78     13.37 o 
  -3  -6   6       33.11       28.22      9.55 o 
  -2  -6   6        5.51        4.99      7.42 o 
  -1  -6   6        3.66       -2.07      5.72 o 
   0  -6   6      113.62       86.93      8.18 o 
   1  -6   6      469.44      511.06     14.46 o 
   2  -6   6      252.90      265.90     10.90 o 
   3  -6   6      383.90      378.85     14.25 o 
   4  -6   6       10.48       -0.05     10.87 o 
   5  -6   6      230.78      236.25     15.69 o 
   6  -6   6     3659.40     3380.57     44.97 o 
   7  -6   6      206.59      211.23     20.55 o 
   8  -6   6        5.11       -1.64     19.82 o 
   9  -6   6      154.30      135.20     24.95 o 
  -9  -5   6        5.76      -28.69     28.69 o 
  -8  -5   6        2.31       13.03     26.49 o 
  -7  -5   6       62.69       79.40     23.07 o 
  -6  -5   6       31.81       17.56     12.47 o 
  -5  -5   6       32.41       10.97      7.49 o 
  -4  -5   6      224.94      260.98     14.87 o 
  -3  -5   6      645.73      673.23     13.70 o 
  -2  -5   6      733.07      773.97     14.29 o 
  -1  -5   6       17.00       -5.33      8.00 o 
   0  -5   6      242.93      219.75     11.01 o 
   1  -5   6      196.79      174.18      9.36 o 
   2  -5   6      163.69      155.12     11.25 o 
   3  -5   6      872.34      882.80     18.40 o 
   4  -5   6      325.04      324.07     15.15 o 
   5  -5   6      259.47      280.39     14.52 o 
   6  -5   6     4875.78     4721.93     47.79 o 
   7  -5   6       28.13       19.18     18.27 o 
   8  -5   6       47.33       22.82     20.40 o 
   9  -5   6       68.05       29.39     23.45 o 
 -10  -4   6       88.67       74.27     27.59 o 
  -9  -4   6       30.88       -4.30     25.63 o 
  -8  -4   6       25.87       38.00     22.92 o 
  -7  -4   6      158.75      145.37     20.22 o 
  -6  -4   6      104.98      126.29     14.68 o 
  -5  -4   6      108.15      145.18     12.30 o 
  -4  -4   6      212.95      211.75     10.16 o 
  -3  -4   6       89.20      107.89     10.11 o 
  -2  -4   6       62.45      108.25      7.00 o 
  -1  -4   6       25.61       34.49      9.27 o 
   0  -4   6      308.48      277.25     10.34 o 
   1  -4   6      166.04      177.74      8.59 o 
   2  -4   6      426.42      505.73     15.09 o 
   3  -4   6       76.37       75.51     10.62 o 
   4  -4   6       91.07       84.85     12.82 o 
   5  -4   6      626.98      639.40     19.36 o 
   6  -4   6     1716.65     1709.67     31.30 o 
   7  -4   6        4.66       -8.44     15.41 o 
   8  -4   6      409.08      412.20     26.00 o 
   9  -4   6       11.81      -16.67     21.88 o 
 -10  -3   6       94.66      127.67     39.28 o 
  -9  -3   6      283.92      259.98     33.43 o 
  -8  -3   6      293.95      328.09     26.27 o 
  -7  -3   6     1996.48     2065.20     40.73 o 
  -6  -3   6        0.91       13.05     13.61 o 
  -5  -3   6      258.59      247.24     12.68 o 
  -4  -3   6      488.98      434.06     13.51 o 
  -3  -3   6        7.77       14.57      8.42 o 
  -2  -3   6      350.04      436.87     11.22 o 
  -1  -3   6        4.97       28.10      8.23 o 
   0  -3   6       21.30       27.99      6.36 o 
   1  -3   6      926.16     1007.57     15.91 o 
   2  -3   6      409.76      419.24     12.84 o 
   3  -3   6        3.21        4.73     10.59 o 
   4  -3   6      100.50      101.54     12.90 o 
   5  -3   6       31.39       28.45     12.33 o 
   6  -3   6      115.62      157.06     16.89 o 
   7  -3   6       74.49       86.99     17.32 o 
   8  -3   6      100.42       88.80     18.86 o 
   9  -3   6      202.45      164.44     27.01 o 
 -10  -2   6       99.22      112.53     29.12 o 
  -9  -2   6       41.89        9.85     22.52 o 
  -8  -2   6      657.66      726.41     27.97 o 
  -7  -2   6       33.72       52.67     17.59 o 
  -6  -2   6       29.42       36.94     15.08 o 
  -5  -2   6      326.51      312.03     11.45 o 
  -4  -2   6       30.97       30.41     10.99 o 
  -3  -2   6      364.81      278.22     12.01 o 
  -2  -2   6      917.19      992.86     15.62 o 
  -1  -2   6       21.82       12.98      8.01 o 
   0  -2   6      101.42      121.95      9.75 o 
   1  -2   6      170.17      120.86     10.84 o 
   2  -2   6        1.70       -9.70      9.70 o 
   3  -2   6       14.40       22.24     11.38 o 
   4  -2   6      576.47      612.27     18.08 o 
   5  -2   6       10.18        7.20     13.60 o 
   6  -2   6        4.49      -15.57     15.57 o 
   7  -2   6       18.16       -5.46     16.07 o 
   8  -2   6       24.75        6.31     19.28 o 
   9  -2   6        0.40       27.65     24.94 o 
 -10  -1   6       28.44       68.26     24.79 o 
  -9  -1   6       37.51       29.27     20.91 o 
  -8  -1   6      811.25      777.99     27.31 o 
  -7  -1   6      242.81      272.87     20.79 o 
  -6  -1   6       12.63       10.73     12.85 o 
  -5  -1   6        4.43        4.37     10.27 o 
  -4  -1   6     2197.85     2025.62     27.37 o 
  -3  -1   6     1076.96      942.19     16.46 o 
  -2  -1   6     1312.28     1438.29     19.56 o 
  -1  -1   6      521.26      503.90     11.96 o 
   0  -1   6     1097.48     1036.38     15.80 o 
   1  -1   6      126.09      103.71     11.57 o 
   2  -1   6     1454.76     1449.40     23.99 o 
   3  -1   6      124.92      177.62     13.85 o 
   4  -1   6       17.57       24.26     13.27 o 
   5  -1   6      139.98      159.50     16.51 o 
   6  -1   6        2.17      -16.89     17.40 o 
   7  -1   6       44.25       46.52     18.68 o 
   8  -1   6        0.82        1.80     18.02 o 
   9  -1   6       10.63       10.23     25.93 o 
 -10   0   6       32.71       44.94     22.97 o 
  -9   0   6     1428.52     1449.15     38.99 o 
  -8   0   6      477.40      490.47     25.07 o 
  -7   0   6      299.73      341.16     21.01 o 
  -6   0   6      318.74      294.03     19.84 o 
  -5   0   6     1513.83     1503.50     25.19 o 
  -4   0   6     2018.53     2312.93     24.78 o 
  -3   0   6      987.70     1280.21     17.66 o 
  -2   0   6     2294.33     2207.96     22.13 o 
  -1   0   6      309.09      329.75     10.33 o 
   0   0   6      340.12      376.22     11.57 o 
   1   0   6      223.35      278.72     13.42 o 
   2   0   6      262.00      312.43     15.10 o 
   3   0   6       58.54       64.78     11.55 o 
   4   0   6      136.94       87.33     15.72 o 
   5   0   6      524.76      522.60     22.63 o 
   6   0   6        2.02      -17.45     17.45 o 
   7   0   6       38.58       63.80     19.64 o 
   8   0   6       17.75       38.05     21.41 o 
   9   0   6        0.03      -19.07     23.71 o 
 -11   1   6      246.46      269.75     34.53 o 
 -10   1   6       44.34       59.77     23.37 o 
  -9   1   6      338.02      367.42     25.54 o 
  -8   1   6      307.63      312.04     22.21 o 
  -7   1   6        0.06       -5.12     15.50 o 
  -6   1   6       87.88       60.97     16.34 o 
  -5   1   6      164.50      163.18     12.88 o 
  -4   1   6     5261.45     6094.01     42.60 o 
  -3   1   6      746.63      719.96     14.45 o 
  -2   1   6      149.47       98.18      9.22 o 
  -1   1   6      599.06      589.13     12.64 o 
   0   1   6      288.01      326.17     11.80 o 
   1   1   6        2.96        9.81     10.60 o 
   2   1   6       10.33       19.31     13.38 o 
   3   1   6      257.10      244.79     13.72 o 
   4   1   6       61.35       81.05     15.27 o 
   5   1   6      297.91      299.49     22.15 o 
   6   1   6       73.97       69.65     18.59 o 
   7   1   6       42.52       19.77     19.46 o 
   8   1   6       12.61       -2.53     24.81 o 
 -11   2   6      268.04      285.58     34.60 o 
 -10   2   6       59.28       95.10     25.85 o 
  -9   2   6        0.76        6.92     17.72 o 
  -8   2   6       74.94       75.32     19.17 o 
  -7   2   6      175.27      178.40     16.28 o 
  -6   2   6      319.73      399.32     19.93 o 
  -5   2   6      399.35      388.87     15.69 o 
  -4   2   6       10.97       24.63     10.06 o 
  -3   2   6       16.25       35.00      8.81 o 
  -2   2   6       13.27        7.99      8.17 o 
  -1   2   6      718.09      772.87     14.20 o 
   0   2   6       56.65       74.33      8.60 o 
   1   2   6      265.23      315.19     13.21 o 
   2   2   6       18.90        5.38     11.38 o 
   3   2   6      536.89      496.53     16.18 o 
   4   2   6      420.87      481.52     19.30 o 
   5   2   6       12.62       21.60     15.96 o 
   6   2   6        2.71      -11.69     16.82 o 
   7   2   6      119.31      126.45     20.63 o 
   8   2   6       41.85       35.96     23.89 o 
 -11   3   6      118.02      134.98     35.53 o 
 -10   3   6        8.12      -23.92     23.92 o 
  -9   3   6        0.33      -15.89     20.71 o 
  -8   3   6       13.02        5.33     17.64 o 
  -7   3   6      201.09      212.91     14.59 o 
  -6   3   6       38.25       55.27     11.01 o 
  -5   3   6        3.72        8.07      9.42 o 
  -4   3   6      901.88     1030.68     18.08 o 
  -3   3   6      992.92     1059.42     15.92 o 
  -2   3   6      204.56      214.79     10.37 o 
  -1   3   6      257.85      288.81      9.52 o 
   0   3   6      351.70      374.39     11.35 o 
   1   3   6      504.00      595.34     14.86 o 
   2   3   6      452.85      480.70     17.76 o 
   3   3   6     2983.34     2881.38     36.18 o 
   4   3   6       13.74       21.89     14.56 o 
   5   3   6     1205.88     1314.96     31.40 o 
   6   3   6       70.49       81.21     16.48 o 
   7   3   6      129.35      112.20     21.25 o 
   8   3   6      556.10      581.02     30.92 o 
 -11   4   6        0.00        4.28     29.73 o 
 -10   4   6       13.89       45.33     24.31 o 
  -9   4   6      108.42      123.55     22.34 o 
  -8   4   6       42.38       33.25     16.86 o 
  -7   4   6      984.48     1024.57     23.91 o 
  -6   4   6      607.82      657.68     17.06 o 
  -5   4   6      102.75       93.22     11.36 o 
  -4   4   6      101.77      119.48     10.09 o 
  -3   4   6       75.15       55.98      7.54 o 
  -2   4   6        1.62       -0.16      7.27 o 
  -1   4   6      339.03      442.47     12.68 o 
   0   4   6     1179.89     1221.44     23.64 o 
   1   4   6       89.66      117.82     10.27 o 
   2   4   6      289.36      349.33     15.39 o 
   3   4   6       11.97       18.43      9.15 o 
   4   4   6     1057.85     1073.37     26.49 o 
   5   4   6      217.74      217.00     19.16 o 
   6   4   6      312.30      311.56     25.27 o 
   7   4   6       20.16       10.74     21.43 o 
   8   4   6      110.15       77.30     32.15 o 
 -11   5   6      138.07      206.01     33.92 o 
 -10   5   6       59.40       29.75     24.88 o 
  -9   5   6       67.82       75.94     23.44 o 
  -8   5   6       74.28       54.96     19.73 o 
  -7   5   6       68.73       56.91     11.52 o 
  -6   5   6       41.37       50.94     11.01 o 
  -5   5   6       35.21       36.40     12.77 o 
  -4   5   6       12.19       11.38      8.52 o 
  -3   5   6      274.25      310.20      9.53 o 
  -2   5   6       19.17       16.81      9.79 o 
  -1   5   6       52.03       28.42     10.02 o 
   0   5   6      518.01      601.50     17.90 o 
   1   5   6     1372.54     1393.85     27.47 o 
   2   5   6     2879.75     2865.35     34.99 o 
   3   5   6        3.06      -12.80     12.80 o 
   4   5   6      204.49      201.32     16.17 o 
   5   5   6        9.04        3.26     15.97 o 
   6   5   6      815.09      860.19     32.71 o 
   7   5   6      243.53      262.89     28.21 o 
 -11   6   6       49.34       25.15     28.73 o 
 -10   6   6       37.56       51.29     27.35 o 
  -9   6   6       23.02       -0.15     21.89 o 
  -8   6   6      491.39      572.12     42.60 o 
  -7   6   6      187.99      183.27     20.96 o 
  -6   6   6      657.45      766.94     24.32 o 
  -5   6   6       34.20       45.33      9.93 o 
  -4   6   6       44.16       62.18      7.97 o 
  -3   6   6      249.25      256.49      9.67 o 
  -2   6   6        3.92       -5.72     11.61 o 
  -1   6   6      432.82      390.97     14.40 o 
   0   6   6       93.03       72.52     12.56 o 
   1   6   6        3.78       10.77     12.98 o 
   2   6   6        0.39      -10.08     12.66 o 
   3   6   6      147.75      148.79     14.43 o 
   4   6   6       17.50       -8.67     13.87 o 
   5   6   6      646.77      621.91     27.26 o 
   6   6   6     2686.78     2733.12     56.27 o 
   7   6   6        4.32       -8.48     28.67 o 
 -10   7   6       54.83       47.34     26.30 o 
  -9   7   6       13.37       33.14     24.02 o 
  -8   7   6      348.13      360.75     34.35 o 
  -7   7   6       48.00       40.56     24.25 o 
  -6   7   6        1.30       -5.07     19.06 o 
  -5   7   6       24.33       34.91     11.18 o 
  -4   7   6      263.88      260.94     16.07 o 
  -3   7   6      108.56      119.30     10.04 o 
  -2   7   6        0.60      -14.95     14.98 o 
  -1   7   6      301.12      246.26      9.86 o 
   0   7   6      155.20      182.19      9.88 o 
   1   7   6      275.54      327.84     14.53 o 
   2   7   6        8.90       15.15     12.54 o 
   3   7   6        7.62       -7.91     14.04 o 
   4   7   6        0.59      -18.09     18.09 o 
   5   7   6      296.71      264.98     25.74 o 
   6   7   6      203.97      196.09     36.21 o 
   7   7   6       58.26       62.52     32.78 o 
 -10   8   6       62.25      110.02     33.44 o 
  -9   8   6       28.02       67.23     25.52 o 
  -8   8   6       78.45       46.44     22.51 o 
  -7   8   6      579.86      661.46     29.85 o 
  -6   8   6       25.08       50.18     13.36 o 
  -5   8   6       20.42       11.90     10.69 o 
  -4   8   6      248.54      280.93     13.30 o 
  -3   8   6       88.06       80.60     11.89 o 
  -2   8   6       85.78       68.20     13.73 o 
  -1   8   6        1.88       18.83      7.91 o 
   0   8   6       98.07      116.04     10.05 o 
   1   8   6      106.74      122.10     20.59 o 
   2   8   6      118.28      109.84     14.15 o 
   3   8   6      273.89      275.29     24.73 o 
   4   8   6       28.11       53.39     22.26 o 
   5   8   6       14.43       51.22     29.34 o 
   6   8   6      525.95      477.54     45.27 o 
 -10   9   6      180.37      139.06     31.80 o 
  -9   9   6        0.17       -9.05     25.73 o 
  -8   9   6     1920.46     2013.83     55.44 o 
  -7   9   6       44.21       33.69     24.37 o 
  -6   9   6       97.92      130.04     23.33 o 
  -5   9   6      102.21       92.49     16.81 o 
  -4   9   6        3.29       -3.26      8.10 o 
  -3   9   6      168.05      140.28     14.72 o 
  -2   9   6       14.05        2.00     15.49 o 
  -1   9   6        2.03      -10.82     10.82 o 
   0   9   6        5.27        3.65     15.98 o 
   1   9   6        0.88       -9.13     13.41 o 
   2   9   6      132.37      123.47     21.64 o 
   3   9   6        0.10      -20.50     23.49 o 
   4   9   6      181.74      222.81     28.92 o 
   5   9   6       64.46       17.24     36.59 o 
   6   9   6        1.03       18.00     33.78 o 
 -10  10   6       57.28       76.95     32.61 o 
  -9  10   6        0.17      -10.38     27.81 o 
  -8  10   6       15.51      -23.58     23.58 o 
  -7  10   6        3.03      -23.66     23.66 o 
  -6  10   6        0.08      -20.66     20.66 o 
  -5  10   6       82.03       40.15     18.69 o 
  -4  10   6       17.64       22.88     14.11 o 
  -3  10   6      119.66      143.15     11.19 o 
  -2  10   6      247.19      308.83     22.92 o 
  -1  10   6        0.54        5.99     15.95 o 
   0  10   6       13.95       13.99     19.47 o 
   1  10   6        0.36       -1.71     17.87 o 
   2  10   6        2.40      -25.34     25.34 o 
   3  10   6        5.66       18.20     26.66 o 
   4  10   6      134.55      132.73     44.97 o 
   5  10   6       87.29       72.53     36.81 o 
  -9  11   6      633.99      673.72     47.41 o 
  -8  11   6     1247.25     1317.37     55.26 o 
  -7  11   6       12.93      -21.09     29.28 o 
  -6  11   6       72.42       63.98     39.17 o 
  -5  11   6       87.49      104.72     23.25 o 
  -4  11   6      329.31      359.34     25.62 o 
  -3  11   6        0.12      -10.42     15.75 o 
  -2  11   6        4.10        1.04     16.55 o 
  -1  11   6      473.08      472.41     27.82 o 
   0  11   6       29.30      -11.92     20.50 o 
   1  11   6      314.26      193.92     35.48 o 
   2  11   6       41.80       47.70     28.45 o 
   3  11   6      109.65       74.50     32.17 o 
   4  11   6      307.07      418.36     43.00 o 
  -9  12   6      357.84      408.88     47.08 o 
  -8  12   6      267.10      281.49     38.21 o 
  -7  12   6       34.21       60.41     32.22 o 
  -6  12   6        1.00       31.75     26.96 o 
  -5  12   6      499.54      497.00     32.14 o 
  -4  12   6      313.63      335.58     30.37 o 
  -3  12   6       39.61       18.44     19.05 o 
  -2  12   6        2.22       -1.78     19.91 o 
  -1  12   6        0.00       28.61     22.08 o 
   0  12   6       15.56       26.61     25.95 o 
   1  12   6        3.02      -23.70     29.43 o 
   2  12   6        9.69       29.72     35.01 o 
   3  12   6        0.11        5.59     36.29 o 
   4  12   6        0.29       -9.82     36.66 o 
  -8  13   6      221.93      176.90     38.52 o 
  -7  13   6       92.43      108.59     41.82 o 
  -6  13   6       79.34       41.95     30.06 o 
  -5  13   6       89.89       66.44     30.50 o 
  -4  13   6       34.60       11.25     22.97 o 
  -3  13   6      335.20      264.30     29.54 o 
  -2  13   6      289.31      283.59     31.03 o 
  -1  13   6       14.78       43.42     25.86 o 
   0  13   6       11.88       29.41     26.67 o 
   1  13   6        1.74       -8.74     29.86 o 
   2  13   6       28.50       66.23     40.09 o 
   3  13   6       47.74       -5.77     39.10 o 
  -7  14   6      200.50      162.97     39.70 o 
  -6  14   6        0.84      -30.07     30.07 o 
  -5  14   6      170.03      165.90     33.97 o 
  -4  14   6        1.46       13.41     26.66 o 
  -3  14   6       36.64       43.88     27.44 o 
  -2  14   6      114.40      125.81     32.62 o 
  -1  14   6       32.85       66.82     33.51 o 
   0  14   6       31.23       25.29     35.40 o 
   1  14   6        4.80      -46.61     46.61 o 
   2  14   6       66.89       97.10     38.23 o 
  -6  15   6      103.12       76.04     48.74 o 
  -5  15   6       44.92       35.53     35.87 o 
  -4  15   6       61.86      111.86     39.16 o 
  -3  15   6       24.92       30.09     53.97 o 
  -2  15   6        8.93       42.12     38.82 o 
  -1  15   6       17.24       95.91     35.77 o 
   0  15   6       33.11       90.67     40.89 o 
  -4  16   6        7.75      -29.34     44.73 o 
  -3  16   6       33.61       55.73     37.13 o 
  -2  16   6        0.12      -14.93     38.47 o 
  -1 -16   7       16.30       75.90     44.74 o 
   0 -16   7       51.66       41.23     40.38 o 
   1 -16   7        8.98       -5.82     30.23 o 
   2 -16   7        0.17       -3.24     28.43 o 
   3 -16   7        0.71       -1.89     36.08 o 
  -3 -15   7        7.87        5.79     46.54 o 
  -2 -15   7        3.40      -28.73     37.92 o 
  -1 -15   7        7.11      -19.37     32.16 o 
   0 -15   7        0.96       19.13     29.35 o 
   1 -15   7        0.34       28.75     24.48 o 
   2 -15   7       25.51       48.09     27.33 o 
   3 -15   7       30.55       -2.83     24.83 o 
   4 -15   7       88.91      102.87     25.08 o 
   5 -15   7        0.46       42.45     25.08 o 
  -4 -14   7        5.93      -20.67     35.31 o 
  -3 -14   7       74.16       57.09     40.38 o 
  -2 -14   7        0.03       -3.58     33.02 o 
  -1 -14   7        0.60      -26.05     28.33 o 
   0 -14   7        2.67       34.35     26.79 o 
   1 -14   7       54.34       33.75     22.15 o 
   2 -14   7       25.57       29.80     20.35 o 
   3 -14   7       48.11       56.98     22.99 o 
   4 -14   7        5.44       26.42     22.52 o 
   5 -14   7        0.01      -16.52     33.81 o 
   6 -14   7        0.50      -27.26     27.26 o 
  -5 -13   7       86.18       50.24     34.51 o 
  -4 -13   7       86.25       48.95     30.82 o 
  -3 -13   7       76.40       69.21     34.20 o 
  -2 -13   7       40.96       33.67     23.87 o 
  -1 -13   7       84.55       72.44     23.71 o 
   0 -13   7      101.77       99.75     21.76 o 
   1 -13   7       63.75       61.77     20.17 o 
   2 -13   7        3.99        9.78     20.03 o 
   3 -13   7       19.34        4.10     17.44 o 
   4 -13   7        3.46      -19.09     19.09 o 
   5 -13   7        0.00      -19.67     19.67 o 
   6 -13   7      132.59      154.81     26.45 o 
  -6 -12   7        7.50       -1.40     33.64 o 
  -5 -12   7        0.40      -26.59     26.59 o 
  -4 -12   7      202.87      211.83     35.69 o 
  -3 -12   7      324.00      376.18     31.16 o 
  -2 -12   7      174.89      206.07     19.74 o 
  -1 -12   7        5.80       27.04     17.63 o 
   0 -12   7        0.01       -8.30     17.03 o 
   1 -12   7        8.38       10.62     15.85 o 
   2 -12   7       21.40        3.08     17.57 o 
   3 -12   7        5.24       -2.85     16.50 o 
   4 -12   7      162.61      169.58     24.03 o 
   5 -12   7        2.95      -20.97     20.97 o 
   6 -12   7      154.18      177.58     27.28 o 
   7 -12   7        1.44       -7.20     23.90 o 
  -6 -11   7       33.64       26.44     31.16 o 
  -5 -11   7      164.50      154.09     29.53 o 
  -4 -11   7      474.39      392.58     28.33 o 
  -3 -11   7       71.22       68.12     18.54 o 
  -2 -11   7       13.72        9.72     15.83 o 
  -1 -11   7      353.33      384.04     19.44 o 
   0 -11   7       21.13       -8.98     12.97 o 
   1 -11   7       83.63       56.48     16.96 o 
   2 -11   7       12.89       11.44     15.37 o 
   3 -11   7        1.00      -16.41     16.41 o 
   4 -11   7       15.27       14.19     19.06 o 
   5 -11   7       29.69       25.11     19.36 o 
   6 -11   7       14.30       -0.59     21.58 o 
   7 -11   7       74.23       87.29     24.33 o 
  -7 -10   7       30.39       83.76     31.72 o 
  -6 -10   7        3.78       18.09     27.13 o 
  -5 -10   7      103.52       78.33     24.28 o 
  -4 -10   7        4.83       22.39     20.99 o 
  -3 -10   7      325.91      308.36     17.94 o 
  -2 -10   7        8.63       13.24     11.20 o 
  -1 -10   7      143.51      144.25     13.81 o 
   0 -10   7       19.27        8.42     12.03 o 
   1 -10   7      159.14      173.35     14.13 o 
   2 -10   7      403.97      488.17     22.19 o 
   3 -10   7        0.78      -13.54     13.54 o 
   4 -10   7      228.83      212.00     18.99 o 
   5 -10   7       21.33       41.53     18.23 o 
   6 -10   7      396.32      462.13     27.13 o 
   7 -10   7       87.02       57.79     22.34 o 
   8 -10   7       18.35       -2.75     25.86 o 
  -8  -9   7        1.87      -11.61     27.80 o 
  -7  -9   7       36.77       -9.46     25.69 o 
  -6  -9   7      383.88      337.48     31.77 o 
  -5  -9   7      105.70      111.42     22.93 o 
  -4  -9   7       64.33       62.05     16.96 o 
  -3  -9   7       10.52       -4.47     12.30 o 
  -2  -9   7       57.70       32.42     10.73 o 
  -1  -9   7      169.13      151.43     10.26 o 
   0  -9   7       50.62       59.15     10.29 o 
   1  -9   7      357.83      375.21     16.51 o 
   2  -9   7      123.64      153.74     13.78 o 
   3  -9   7      373.73      408.79     17.56 o 
   4  -9   7      203.18      199.92     17.59 o 
   5  -9   7       15.41       -2.09     15.59 o 
   6  -9   7        7.32       -1.01     18.70 o 
   7  -9   7      205.58      212.49     23.45 o 
   8  -9   7      158.11      146.26     25.69 o 
  -8  -8   7        7.42       27.62     24.11 o 
  -7  -8   7       45.82       -5.33     26.07 o 
  -6  -8   7       24.83        9.01     27.23 o 
  -5  -8   7      110.62       79.39     22.75 o 
  -4  -8   7        0.62        2.23     15.74 o 
  -3  -8   7        6.20       26.85      9.98 o 
  -2  -8   7        2.24       -3.74      9.18 o 
  -1  -8   7      597.22      631.49     13.79 o 
   0  -8   7        8.37       25.05     10.80 o 
   1  -8   7      140.56      126.84     13.03 o 
   2  -8   7        5.49       14.70      9.38 o 
   3  -8   7      604.04      573.71     17.40 o 
   4  -8   7      112.58       91.95     14.85 o 
   5  -8   7      887.17      919.08     29.58 o 
   6  -8   7      544.95      530.87     25.09 o 
   7  -8   7       89.04       61.93     19.78 o 
   8  -8   7      325.15      361.56     28.47 o 
  -9  -7   7        0.30       12.18     28.31 o 
  -8  -7   7       16.33      -20.79     23.63 o 
  -7  -7   7      130.38      181.66     27.09 o 
  -6  -7   7       28.61       25.29     22.98 o 
  -5  -7   7      156.29      148.07     18.36 o 
  -4  -7   7        0.12       -0.64     10.96 o 
  -3  -7   7      131.40      182.33     12.65 o 
  -2  -7   7       43.02       60.12      9.30 o 
  -1  -7   7      265.14      226.41     10.18 o 
   0  -7   7      528.73      482.28     11.53 o 
   1  -7   7      153.44      154.30     11.90 o 
   2  -7   7      360.09      436.67     14.80 o 
   3  -7   7       25.24       18.10      9.65 o 
   4  -7   7       10.12       17.61     11.97 o 
   5  -7   7      481.90      519.47     21.08 o 
   6  -7   7     1030.62     1037.88     29.32 o 
   7  -7   7      581.17      532.44     30.83 o 
   8  -7   7      210.61      181.08     25.11 o 
  -9  -6   7        0.71      -24.54     24.54 o 
  -8  -6   7       69.23       76.53     28.00 o 
  -7  -6   7       24.75        8.83     22.81 o 
  -6  -6   7      451.46      469.78     29.27 o 
  -5  -6   7       25.37       -2.88     15.96 o 
  -4  -6   7        9.46        5.55      8.64 o 
  -3  -6   7       12.83        1.77      8.39 o 
  -2  -6   7      365.35      380.98     11.87 o 
  -1  -6   7        9.68       16.47      9.17 o 
   0  -6   7       68.42       38.39      9.66 o 
   1  -6   7       40.58       20.65      8.96 o 
   2  -6   7        0.17        8.80      8.81 o 
   3  -6   7        0.59       -0.31      9.86 o 
   4  -6   7        2.09       -5.87     10.86 o 
   5  -6   7        1.52       -3.38     12.52 o 
   6  -6   7     1649.61     1551.92     33.47 o 
   7  -6   7        0.37        9.43     17.57 o 
   8  -6   7        7.44      -20.73     20.73 o 
   9  -6   7       10.01      -22.85     22.85 o 
  -9  -5   7        0.12      -27.52     27.96 o 
  -8  -5   7        1.51      -22.41     22.41 o 
  -7  -5   7       74.69       67.11     24.54 o 
  -6  -5   7      109.89       86.64     22.34 o 
  -5  -5   7       11.41       19.85      9.74 o 
  -4  -5   7       21.72       25.52      9.36 o 
  -3  -5   7       15.68       25.75      7.55 o 
  -2  -5   7       17.29       16.06      6.88 o 
  -1  -5   7       89.28       78.39      7.63 o 
   0  -5   7        0.38       -1.26      6.01 o 
   1  -5   7       13.26       39.27     10.02 o 
   2  -5   7       47.52       60.42     10.12 o 
   3  -5   7       66.48       91.02     12.61 o 
   4  -5   7       34.51       28.38     11.55 o 
   5  -5   7      669.56      668.03     21.42 o 
   6  -5   7       65.76       69.54     15.21 o 
   7  -5   7      351.37      318.82     23.03 o 
   8  -5   7        1.70        6.06     21.03 o 
   9  -5   7      162.50      139.99     26.40 o 
 -10  -4   7        8.17      -17.20     24.29 o 
  -9  -4   7       19.39        2.97     36.88 o 
  -8  -4   7        9.92      -10.89     21.12 o 
  -7  -4   7        6.72        4.57     16.71 o 
  -6  -4   7        1.31      -14.04     14.04 o 
  -5  -4   7       74.81      100.44     12.15 o 
  -4  -4   7      253.10      295.08     13.05 o 
  -3  -4   7      345.04      384.54     14.06 o 
  -2  -4   7        2.87       -6.76      8.29 o 
  -1  -4   7      340.26      298.25     11.68 o 
   0  -4   7      146.29      131.82      8.97 o 
   1  -4   7        2.96        3.04      6.55 o 
   2  -4   7      454.64      403.79     13.15 o 
   3  -4   7       48.22       49.13     13.59 o 
   4  -4   7       83.53      103.49     14.34 o 
   5  -4   7       75.25       62.45     14.56 o 
   6  -4   7       61.16       29.68     15.05 o 
   7  -4   7       52.53       78.22     19.10 o 
   8  -4   7        0.04       -4.24     20.36 o 
   9  -4   7       34.43       76.00     23.13 o 
 -10  -3   7        4.86      -23.11     23.11 o 
  -9  -3   7      268.03      259.66     30.32 o 
  -8  -3   7     1733.41     1715.26     46.53 o 
  -7  -3   7       56.65       27.96     18.00 o 
  -6  -3   7      453.14      445.11     22.30 o 
  -5  -3   7       47.50       47.04     11.80 o 
  -4  -3   7       28.88       32.65     10.36 o 
  -3  -3   7      226.61      244.61     11.93 o 
  -2  -3   7       26.84       52.51      9.27 o 
  -1  -3   7      191.32      257.52      9.67 o 
   0  -3   7       11.70        2.68      9.40 o 
   1  -3   7        0.03       -0.15      8.43 o 
   2  -3   7      703.46      674.08     16.94 o 
   3  -3   7      366.37      410.00     16.75 o 
   4  -3   7       64.32       43.04     15.83 o 
   5  -3   7      233.40      259.68     17.60 o 
   6  -3   7      809.02      780.01     25.07 o 
   7  -3   7        1.47       -5.28     16.79 o 
   8  -3   7       77.32       92.92     21.37 o 
   9  -3   7       16.77      -21.79     21.79 o 
 -10  -2   7      232.39      258.45     32.88 o 
  -9  -2   7       13.26        6.20     24.29 o 
  -8  -2   7        9.56       31.92     17.63 o 
  -7  -2   7      518.64      601.78     30.15 o 
  -6  -2   7      145.63      144.01     18.42 o 
  -5  -2   7       12.49        5.14     12.52 o 
  -4  -2   7        0.54        0.67     10.69 o 
  -3  -2   7     2534.08     2678.11     28.11 o 
  -2  -2   7      813.99      748.36     15.37 o 
  -1  -2   7      292.27      231.40     12.90 o 
   0  -2   7      424.06      451.75     15.28 o 
   1  -2   7       68.01       95.82     11.95 o 
   2  -2   7      223.27      235.79     14.19 o 
   3  -2   7      453.23      409.52     17.29 o 
   4  -2   7       24.75        6.32     12.15 o 
   5  -2   7      234.19      239.70     16.06 o 
   6  -2   7      534.54      542.46     23.46 o 
   7  -2   7       45.16       36.43     16.57 o 
   8  -2   7        6.44       -7.31     19.04 o 
 -10  -1   7      544.03      580.07     34.63 o 
  -9  -1   7     1337.25     1339.97     40.15 o 
  -8  -1   7     2005.46     2050.69     44.97 o 
  -7  -1   7      314.68      263.59     20.47 o 
  -6  -1   7      166.31      183.83     16.97 o 
  -5  -1   7      133.13      168.00     17.52 o 
  -4  -1   7     1389.89     1555.22     24.89 o 
  -3  -1   7     1222.72     1389.45     18.13 o 
  -2  -1   7     1586.29     1555.10     20.60 o 
  -1  -1   7       12.16       -5.02      8.39 o 
   0  -1   7        2.50       -8.78      8.78 o 
   1  -1   7       15.99        8.10     10.35 o 
   2  -1   7      120.52       95.78     13.52 o 
   3  -1   7        0.10        5.80     11.21 o 
   4  -1   7      186.97      191.33     14.96 o 
   5  -1   7        9.62        7.31     15.84 o 
   6  -1   7      277.43      302.24     20.60 o 
   7  -1   7        9.93       23.09     18.45 o 
   8  -1   7       91.80      105.69     21.00 o 
 -10   0   7       63.46       51.08     23.59 o 
  -9   0   7      111.71      100.10     22.25 o 
  -8   0   7     1114.30     1089.30     36.21 o 
  -7   0   7     4354.71     4228.34     54.31 o 
  -6   0   7     1573.82     1474.31     34.15 o 
  -5   0   7        4.26       10.25     11.00 o 
  -4   0   7     2348.26     2532.93     30.13 o 
  -3   0   7      149.75      192.32     10.26 o 
  -2   0   7       17.27       16.29      8.53 o 
  -1   0   7     2366.19     2312.83     21.75 o 
   0   0   7      317.17      340.72     12.38 o 
   1   0   7      165.24      180.29     12.87 o 
   2   0   7      537.08      668.09     21.68 o 
   3   0   7        0.35      -10.55     10.55 o 
   4   0   7      202.97      233.82     16.69 o 
   5   0   7        6.76       -8.26     16.08 o 
   6   0   7       29.14       38.95     17.39 o 
   7   0   7       23.26       20.60     19.40 o 
   8   0   7       13.46       -7.90     20.23 o 
 -10   1   7       35.54        4.95     27.95 o 
  -9   1   7      627.37      680.24     33.06 o 
  -8   1   7      727.74      731.32     29.02 o 
  -7   1   7      445.54      408.43     23.25 o 
  -6   1   7        0.89        7.71     14.31 o 
  -5   1   7     1109.65     1082.98     33.04 o 
  -4   1   7       11.82       15.76     10.38 o 
  -3   1   7     3373.81     3690.11     30.72 o 
  -2   1   7     2036.64     2002.42     22.13 o 
  -1   1   7     1355.51     1331.61     18.95 o 
   0   1   7       87.23      104.21     11.46 o 
   1   1   7      791.42      751.12     18.55 o 
   2   1   7     1096.19     1135.92     25.93 o 
   3   1   7        6.34        3.30     11.51 o 
   4   1   7       35.90       43.43     16.48 o 
   5   1   7      141.40      131.06     19.46 o 
   6   1   7        1.18      -18.19     18.19 o 
   7   1   7       39.19       -3.12     19.32 o 
   8   1   7       13.34       -5.02     21.24 o 
 -11   2   7       14.71        4.93     27.97 o 
 -10   2   7       19.39       -6.25     23.89 o 
  -9   2   7       11.99       38.64     23.32 o 
  -8   2   7      111.33      152.42     19.98 o 
  -7   2   7       42.75       48.38     15.50 o 
  -6   2   7     1183.02     1112.67     28.22 o 
  -5   2   7      180.99      211.48     14.28 o 
  -4   2   7      412.07      469.31     15.59 o 
  -3   2   7     2540.55     3113.07     26.76 o 
  -2   2   7      837.24      880.87     16.03 o 
  -1   2   7        6.74        7.01      8.83 o 
   0   2   7       53.28       77.11      9.86 o 
   1   2   7        0.02       17.56     11.01 o 
   2   2   7     1892.84     1988.03     32.02 o 
   3   2   7       70.10       77.96     12.42 o 
   4   2   7      758.46      694.82     29.44 o 
   5   2   7      211.19      220.95     19.95 o 
   6   2   7      109.16      121.30     18.80 o 
   7   2   7      145.72      149.61     23.32 o 
   8   2   7       23.17       19.70     25.14 o 
 -11   3   7       38.32       72.09     32.23 o 
 -10   3   7        1.93       -6.23     24.74 o 
  -9   3   7      114.46      157.91     23.80 o 
  -8   3   7      252.01      267.14     20.96 o 
  -7   3   7        1.20        3.72     12.83 o 
  -6   3   7        3.26        1.94     10.71 o 
  -5   3   7       72.26       91.50     11.08 o 
  -4   3   7      311.54      364.24     12.62 o 
  -3   3   7        0.42        0.72      8.49 o 
  -2   3   7       50.10       58.76      9.84 o 
  -1   3   7        3.04        5.25      8.36 o 
   0   3   7      706.71      618.79     13.17 o 
   1   3   7     1674.14     1517.89     19.26 o 
   2   3   7     1144.39     1283.57     20.88 o 
   3   3   7        2.20        4.88     11.66 o 
   4   3   7     1582.71     1566.67     33.99 o 
   5   3   7      288.21      276.87     21.23 o 
   6   3   7       21.37       34.82     18.33 o 
   7   3   7      343.99      347.69     26.93 o 
   8   3   7       68.91      115.26     28.90 o 
 -11   4   7        0.74       35.07     28.37 o 
 -10   4   7        0.07      -25.66     25.66 o 
  -9   4   7        0.50      -17.80     20.82 o 
  -8   4   7      462.46      459.43     25.48 o 
  -7   4   7      134.85      149.54     12.55 o 
  -6   4   7       50.04       36.84     10.64 o 
  -5   4   7       88.78      115.95     13.59 o 
  -4   4   7        0.96       -4.24      8.19 o 
  -3   4   7       17.31       30.11      9.20 o 
  -2   4   7      396.33      428.56     12.89 o 
  -1   4   7       77.79       88.34      9.63 o 
   0   4   7     2664.17     2873.54     30.36 o 
   1   4   7       20.93       32.22     11.05 o 
   2   4   7      371.30      360.87     19.32 o 
   3   4   7       62.23       52.53     10.79 o 
   4   4   7      158.12      149.58     18.70 o 
   5   4   7      258.73      249.11     19.27 o 
   6   4   7        1.55      -18.48     18.48 o 
   7   4   7      268.75      211.99     28.53 o 
 -11   5   7       28.36       -1.56     34.20 o 
 -10   5   7        7.76      -25.12     27.74 o 
  -9   5   7        4.14      -21.63     21.63 o 
  -8   5   7      424.22      474.07     31.63 o 
  -7   5   7       54.82       47.41     14.75 o 
  -6   5   7       30.70       31.10     13.38 o 
  -5   5   7      171.04      196.73     12.40 o 
  -4   5   7       19.56       19.69      9.89 o 
  -3   5   7      267.44      277.59     10.33 o 
  -2   5   7        0.28        9.51      9.08 o 
  -1   5   7      952.62      979.27     23.24 o 
   0   5   7       85.20       71.79     12.55 o 
   1   5   7      186.01      282.33     14.76 o 
   2   5   7       24.08       24.54      8.49 o 
   3   5   7       40.05       32.12     14.83 o 
   4   5   7        6.64       31.56     17.98 o 
   5   5   7      302.67      280.05     21.72 o 
   6   5   7      401.42      379.90     27.39 o 
   7   5   7        1.36       29.76     24.81 o 
 -10   6   7        8.85      -27.02     27.02 o 
  -9   6   7        0.05       -8.67     20.97 o 
  -8   6   7       72.20       62.71     23.15 o 
  -7   6   7      115.99      114.48     25.39 o 
  -6   6   7       13.76       16.86     12.90 o 
  -5   6   7        1.54       -1.29     12.25 o 
  -4   6   7       10.55       13.03      8.32 o 
  -3   6   7       13.69       -3.75      6.30 o 
  -2   6   7       10.83       26.02     10.67 o 
  -1   6   7      362.64      383.82     16.35 o 
   0   6   7      509.15      506.22     14.21 o 
   1   6   7        4.34      -12.11     12.11 o 
   2   6   7       52.80       60.04     15.03 o 
   3   6   7       35.67       47.29     14.18 o 
   4   6   7      134.06      128.16     16.11 o 
   5   6   7        2.06        4.15     18.39 o 
   6   6   7       81.24       44.82     32.26 o 
   7   6   7       26.39       35.85     28.90 o 
 -10   7   7        4.13        5.03     25.85 o 
  -9   7   7       12.17      -27.32     27.32 o 
  -8   7   7        3.76      -19.96     19.96 o 
  -7   7   7       13.94       19.02     21.84 o 
  -6   7   7      152.39      155.19     18.50 o 
  -5   7   7     1257.57     1232.28     24.17 o 
  -4   7   7       15.60       17.62      9.75 o 
  -3   7   7        0.66       -1.24     11.07 o 
  -2   7   7      147.38      148.16     14.28 o 
  -1   7   7      102.01      116.33     15.17 o 
   0   7   7      365.06      423.77     21.72 o 
   1   7   7      146.29      158.26     17.09 o 
   2   7   7       16.43       11.49     14.21 o 
   3   7   7       37.57       49.83     15.30 o 
   4   7   7      277.86      279.48     25.99 o 
   5   7   7      111.48      133.07     22.01 o 
   6   7   7       64.05       33.17     26.45 o 
 -10   8   7        0.72        5.04     23.52 o 
  -9   8   7        8.90       20.38     22.10 o 
  -8   8   7      122.30      121.83     21.96 o 
  -7   8   7       24.56       62.52     23.23 o 
  -6   8   7      317.61      324.59     20.67 o 
  -5   8   7        1.57       -1.56     14.58 o 
  -4   8   7      225.28      186.30     13.88 o 
  -3   8   7        1.81       -0.25     11.09 o 
  -2   8   7        0.03       -4.98     10.33 o 
  -1   8   7       11.28        5.74     12.37 o 
   0   8   7       75.18       95.30     18.78 o 
   1   8   7      400.57      435.52     23.69 o 
   2   8   7       54.42       65.85     17.63 o 
   3   8   7       16.04       40.18     24.18 o 
   4   8   7       38.69       13.90     25.30 o 
   5   8   7       22.38      -12.70     36.68 o 
   6   8   7      141.20       95.82     46.60 o 
 -10   9   7        6.81        1.26     31.88 o 
  -9   9   7      227.87      355.95     30.77 o 
  -8   9   7        1.95      -22.32     24.16 o 
  -7   9   7       17.00       32.96     23.09 o 
  -6   9   7       10.68       32.30     17.74 o 
  -5   9   7      379.00      418.50     19.76 o 
  -4   9   7       15.08        5.99     10.04 o 
  -3   9   7        0.49       -2.50     12.08 o 
  -2   9   7       15.37        3.43     13.91 o 
  -1   9   7      186.81      201.98     18.56 o 
   0   9   7       68.79       97.65     23.28 o 
   1   9   7       37.46       45.16     17.60 o 
   2   9   7        1.08        0.35     17.66 o 
   3   9   7       18.78       23.67     23.75 o 
   4   9   7        8.13       -7.45     33.91 o 
   5   9   7        2.52      -10.41     31.41 o 
 -10  10   7        2.10        4.16     34.48 o 
  -9  10   7      210.97      183.58     30.55 o 
  -8  10   7        0.73        2.29     26.58 o 
  -7  10   7     1525.24     1524.07     56.74 o 
  -6  10   7       73.09       69.68     26.23 o 
  -5  10   7      772.58      730.09     35.87 o 
  -4  10   7      212.86      208.59     15.90 o 
  -3  10   7      216.40      187.31     17.86 o 
  -2  10   7      441.40      377.63     18.58 o 
  -1  10   7       78.27       71.04     21.34 o 
   0  10   7      233.23      161.13     24.17 o 
   1  10   7        1.93      -15.82     18.32 o 
   2  10   7       31.15        3.53     25.94 o 
   3  10   7       95.42      114.10     28.18 o 
   4  10   7       25.82       -6.35     33.63 o 
   5  10   7       18.81        7.20     38.47 o 
  -9  11   7       77.54       18.03     36.28 o 
  -8  11   7      834.00      822.00     45.72 o 
  -7  11   7       79.66       79.08     32.93 o 
  -6  11   7       18.64       40.40     27.34 o 
  -5  11   7       57.46       58.14     23.66 o 
  -4  11   7      216.04      166.47     22.44 o 
  -3  11   7       15.18       25.92     17.68 o 
  -2  11   7      112.51       78.35     22.87 o 
  -1  11   7       13.39       10.68     23.07 o 
   0  11   7       32.21        5.74     21.13 o 
   1  11   7      176.17      153.10     29.48 o 
   2  11   7        0.94        6.56     24.68 o 
   3  11   7        8.18      -32.78     32.78 o 
   4  11   7        9.17       19.60     34.66 o 
  -9  12   7       10.28       25.90     41.99 o 
  -8  12   7        7.73       43.27     36.43 o 
  -7  12   7      374.22      348.13     37.97 o 
  -6  12   7      973.12      980.16     49.65 o 
  -5  12   7        8.13      -18.07     27.42 o 
  -4  12   7        1.18      -18.66     27.30 o 
  -3  12   7        8.42        0.37     20.87 o 
  -2  12   7        2.40      -14.14     19.34 o 
  -1  12   7      221.23      218.93     29.42 o 
   0  12   7       60.91       57.54     29.93 o 
   1  12   7       15.27       34.54     27.58 o 
   2  12   7        5.16      -14.29     44.38 o 
   3  12   7        9.69       -1.47     41.82 o 
  -8  13   7       21.38       29.60     37.29 o 
  -7  13   7       64.36      124.32     36.82 o 
  -6  13   7       22.70      -21.86     27.31 o 
  -5  13   7       70.77      108.50     31.34 o 
  -4  13   7        8.54       72.57     28.64 o 
  -3  13   7      351.02      284.11     47.52 o 
  -2  13   7      454.90      462.53     31.04 o 
  -1  13   7       18.79       57.47     28.10 o 
   0  13   7        0.63       33.11     28.70 o 
   1  13   7        0.76       55.13     30.46 o 
   2  13   7       87.88      123.19     41.73 o 
  -7  14   7        4.16       54.07     42.02 o 
  -6  14   7      332.63      372.76     43.68 o 
  -5  14   7        3.61      -10.92     33.89 o 
  -4  14   7      378.28      381.83     40.71 o 
  -3  14   7      125.09        6.66     32.18 o 
  -2  14   7       60.61       36.15     32.24 o 
  -1  14   7       46.93      -16.87     26.89 o 
   0  14   7        7.04       78.59     30.33 o 
   1  14   7       26.74      -35.73     35.73 o 
  -6  15   7      127.16       40.51     46.22 o 
  -5  15   7        8.36       26.68     39.54 o 
  -4  15   7       56.23      -12.54     40.03 o 
  -3  15   7        2.80       -2.56     37.41 o 
  -2  15   7        7.00      -14.21     33.24 o 
  -1  15   7        0.15      -34.35     34.35 o 
   0 -16   8        9.68       12.64     41.34 o 
   1 -16   8        3.79      -30.16     30.16 o 
   2 -16   8      108.08       86.01     32.66 o 
   3 -16   8       10.06       48.88     32.76 o 
  -2 -15   8        0.86       32.03     44.02 o 
  -1 -15   8       97.93       76.66     33.45 o 
   0 -15   8       66.99       90.60     33.27 o 
   1 -15   8       51.06       39.73     27.41 o 
   2 -15   8        0.42      -25.50     26.30 o 
   3 -15   8        3.77       -2.51     25.70 o 
   4 -15   8       44.79       40.24     25.49 o 
  -4 -14   8       47.86       91.52     35.23 o 
  -3 -14   8       13.74      -19.01     30.55 o 
  -2 -14   8        4.91        7.29     29.40 o 
  -1 -14   8       32.79       30.82     32.98 o 
   0 -14   8       32.52      -13.97     25.40 o 
   1 -14   8       61.05       75.08     23.75 o 
   2 -14   8        5.31       35.99     22.70 o 
   3 -14   8       34.69       57.12     25.66 o 
   4 -14   8        2.46      -16.98     23.39 o 
   5 -14   8        3.11      -24.13     24.13 o 
  -5 -13   8      166.06      180.91     38.97 o 
  -4 -13   8        2.51      -23.76     30.64 o 
  -3 -13   8        8.47      -13.77     29.44 o 
  -2 -13   8      497.57      448.95     30.26 o 
  -1 -13   8        0.82      -32.65     32.65 o 
   0 -13   8      189.66      173.95     27.33 o 
   1 -13   8       90.47       55.58     19.29 o 
   2 -13   8        4.37       -7.60     20.54 o 
   3 -13   8      259.24      251.39     25.14 o 
   4 -13   8      102.06      106.25     25.04 o 
   5 -13   8       10.41      -10.88     23.13 o 
   6 -13   8       93.64      111.34     25.63 o 
  -6 -12   8       14.13      -15.05     31.62 o 
  -5 -12   8       11.38       24.77     35.04 o 
  -4 -12   8      172.88      119.68     38.87 o 
  -3 -12   8        1.18       24.37     23.56 o 
  -2 -12   8       17.34       -5.83     18.90 o 
  -1 -12   8      112.45       92.14     20.49 o 
   0 -12   8        1.63       -0.61     18.26 o 
   1 -12   8       81.56       65.59     20.91 o 
   2 -12   8        1.92      -18.39     18.39 o 
   3 -12   8      176.08      146.40     19.72 o 
   4 -12   8       86.14       70.84     21.03 o 
   5 -12   8       10.93        6.71     21.71 o 
   6 -12   8      168.43      158.64     29.89 o 
   7 -12   8        9.59      -25.19     25.19 o 
  -6 -11   8       64.59       34.53     32.35 o 
  -5 -11   8       79.88       79.35     29.05 o 
  -4 -11   8       33.86       45.66     25.02 o 
  -3 -11   8      271.38      229.45     21.97 o 
  -2 -11   8      704.32      694.04     23.52 o 
  -1 -11   8        0.07      -14.25     14.25 o 
   0 -11   8       37.89       33.61     14.99 o 
   1 -11   8       40.15       15.21     22.49 o 
   2 -11   8      135.76      126.58     18.56 o 
   3 -11   8      158.77      152.69     22.42 o 
   4 -11   8       48.86       33.52     20.84 o 
   5 -11   8       32.02       19.43     19.78 o 
   6 -11   8      162.80      112.11     29.98 o 
   7 -11   8       42.89       95.10     26.32 o 
  -7 -10   8       11.68       -3.80     31.34 o 
  -6 -10   8       84.03       79.76     27.46 o 
  -5 -10   8      153.48      181.53     26.00 o 
  -4 -10   8       75.34       58.48     18.07 o 
  -3 -10   8       22.69        3.66     13.49 o 
  -2 -10   8       18.82       21.16     10.57 o 
  -1 -10   8      115.92       95.69     14.42 o 
   0 -10   8       26.87        4.84     12.58 o 
   1 -10   8        2.91        6.35     12.38 o 
   2 -10   8     1960.57     1958.95     38.42 o 
   3 -10   8      195.45      181.88     20.00 o 
   4 -10   8      112.33       98.15     20.02 o 
   5 -10   8      280.62      281.77     23.98 o 
   6 -10   8      365.62      354.08     32.03 o 
   7 -10   8      161.12      134.27     25.50 o 
  -8  -9   8       15.38       27.01     26.45 o 
  -7  -9   8      219.97      210.36     35.44 o 
  -6  -9   8      127.04      113.57     26.85 o 
  -5  -9   8       13.81       42.34     23.86 o 
  -4  -9   8        7.01       27.18     16.86 o 
  -3  -9   8       18.63       37.32     11.57 o 
  -2  -9   8       44.69       63.17     10.29 o 
  -1  -9   8        3.01        1.66     10.61 o 
   0  -9   8       60.53       47.25     11.91 o 
   1  -9   8      109.24      122.86     16.78 o 
   2  -9   8     1873.99     1740.41     29.31 o 
   3  -9   8      147.85      177.94     18.29 o 
   4  -9   8        5.65       16.86     16.12 o 
   5  -9   8      165.87      206.89     19.17 o 
   6  -9   8       83.05       75.71     21.68 o 
   7  -9   8      377.51      319.98     32.05 o 
   8  -9   8      227.97      210.08     28.98 o 
  -8  -8   8      158.40      193.26     30.84 o 
  -7  -8   8       42.14       83.74     26.34 o 
  -6  -8   8      366.75      353.81     27.83 o 
  -5  -8   8      105.04       90.16     20.29 o 
  -4  -8   8       10.16       25.46     10.18 o 
  -3  -8   8        5.76       25.00     11.58 o 
  -2  -8   8      873.74      864.47     15.98 o 
  -1  -8   8       97.99       90.29     12.12 o 
   0  -8   8        9.59       -0.59     10.22 o 
   1  -8   8        0.38       14.10     10.36 o 
   2  -8   8      258.90      305.47     12.79 o 
   3  -8   8      277.17      296.88     15.46 o 
   4  -8   8      129.74      118.05     14.31 o 
   5  -8   8        3.16       10.59     18.04 o 
   6  -8   8      234.35      242.52     22.51 o 
   7  -8   8      661.32      553.95     29.14 o 
   8  -8   8     1082.97      968.13     38.59 o 
  -8  -7   8       23.93        7.42     26.01 o 
  -7  -7   8       43.51        2.72     22.79 o 
  -6  -7   8      320.11      301.37     26.05 o 
  -5  -7   8        8.24       -0.06     17.39 o 
  -4  -7   8       15.42        4.03     11.18 o 
  -3  -7   8        0.11        8.09      8.72 o 
  -2  -7   8        3.21        0.02      9.60 o 
  -1  -7   8      282.62      263.69     15.49 o 
   0  -7   8      111.06      157.69     12.40 o 
   1  -7   8       28.87       39.00     10.49 o 
   2  -7   8       27.49       31.18     10.02 o 
   3  -7   8        1.10      -10.30     10.30 o 
   4  -7   8      102.89       89.86     15.02 o 
   5  -7   8      275.51      288.39     20.84 o 
   6  -7   8      175.10      179.55     21.71 o 
   7  -7   8       18.11       14.18     21.22 o 
   8  -7   8      693.72      674.17     34.82 o 
  -9  -6   8       29.35       40.53     28.61 o 
  -8  -6   8       63.61       29.36     25.15 o 
  -7  -6   8       23.67       19.05     22.32 o 
  -6  -6   8      319.62      294.86     25.49 o 
  -5  -6   8        0.25       -8.08     15.38 o 
  -4  -6   8      352.27      335.40     11.68 o 
  -3  -6   8      425.61      486.04     14.76 o 
  -2  -6   8      195.61      198.76     11.04 o 
  -1  -6   8       18.72       27.76      9.22 o 
   0  -6   8      129.53      164.98     10.19 o 
   1  -6   8       29.66       18.18      9.15 o 
   2  -6   8      335.69      352.82     13.96 o 
   3  -6   8      182.86      213.61     18.61 o 
   4  -6   8        4.63      -12.26     12.26 o 
   5  -6   8        3.94      -13.97     13.97 o 
   6  -6   8       33.82       48.75     17.72 o 
   7  -6   8      148.51      140.85     23.00 o 
   8  -6   8       91.97       56.74     27.46 o 
  -9  -5   8        2.08        2.27     25.54 o 
  -8  -5   8      159.20      146.43     27.58 o 
  -7  -5   8       93.09      107.29     24.51 o 
  -6  -5   8      526.73      568.20     30.42 o 
  -5  -5   8      749.03      803.29     21.94 o 
  -4  -5   8        1.57       18.94     10.33 o 
  -3  -5   8      432.63      401.25     12.92 o 
  -2  -5   8       25.22       13.26      8.92 o 
  -1  -5   8        4.73        5.56      8.00 o 
   0  -5   8       22.06       36.01      7.35 o 
   1  -5   8      183.42      246.90     10.48 o 
   2  -5   8      195.13      216.63     14.47 o 
   3  -5   8       25.16       10.55     12.72 o 
   4  -5   8       30.99       12.49     13.08 o 
   5  -5   8       61.59       38.71     14.88 o 
   6  -5   8      186.60      143.19     18.47 o 
   7  -5   8        0.31      -18.98     18.98 o 
   8  -5   8       94.13      137.61     26.27 o 
  -9  -4   8       25.36       -1.21     25.39 o 
  -8  -4   8      426.76      401.81     32.87 o 
  -7  -4   8      135.91      170.22     24.27 o 
  -6  -4   8     1220.99     1261.28     35.65 o 
  -5  -4   8      765.84      738.88     20.07 o 
  -4  -4   8      130.02      173.23     13.01 o 
  -3  -4   8       33.20       10.02      8.61 o 
  -2  -4   8       35.22       30.41      8.90 o 
  -1  -4   8       17.31        9.64     10.13 o 
   0  -4   8       93.07       97.77      9.17 o 
   1  -4   8     1273.55     1220.63     17.08 o 
   2  -4   8      310.71      397.94     13.69 o 
   3  -4   8       14.29       19.14      9.46 o 
   4  -4   8       17.80        2.85     12.77 o 
   5  -4   8      240.30      256.22     18.06 o 
   6  -4   8       39.40       48.61     17.19 o 
   7  -4   8        8.36       15.87     20.57 o 
   8  -4   8        8.44        4.59     20.01 o 
 -10  -3   8      195.39      197.54     30.48 o 
  -9  -3   8      105.21       71.93     25.54 o 
  -8  -3   8        0.23       23.18     22.55 o 
  -7  -3   8      850.70      890.76     33.93 o 
  -6  -3   8     1446.91     1442.01     33.14 o 
  -5  -3   8       43.65       29.06     13.11 o 
  -4  -3   8      383.96      384.22     15.25 o 
  -3  -3   8      143.85      163.40     11.93 o 
  -2  -3   8      387.27      399.76     14.79 o 
  -1  -3   8        8.56       20.71     11.75 o 
   0  -3   8      499.65      499.92     19.02 o 
   1  -3   8       16.25       15.83     10.75 o 
   2  -3   8      141.47      111.00     12.84 o 
   3  -3   8       13.91       15.82     13.09 o 
   4  -3   8       40.75       16.32     13.17 o 
   5  -3   8       53.64       26.25     14.30 o 
   6  -3   8       10.90       16.18     17.41 o 
   7  -3   8        8.05       27.72     18.47 o 
   8  -3   8       60.77       55.10     22.83 o 
 -10  -2   8       14.24      -11.91     23.64 o 
  -9  -2   8       98.34       79.75     24.93 o 
  -8  -2   8        3.76       -6.40     21.87 o 
  -7  -2   8     1274.36     1239.75     37.40 o 
  -6  -2   8       30.28       23.00     18.76 o 
  -5  -2   8       15.86       17.90     13.09 o 
  -4  -2   8        0.67       -5.07     11.64 o 
  -3  -2   8      303.54      332.04     12.62 o 
  -2  -2   8     3020.94     3171.05     31.95 o 
  -1  -2   8       10.15       34.21     11.24 o 
   0  -2   8      281.82      301.29     13.69 o 
   1  -2   8        0.03        0.89     12.45 o 
   2  -2   8      251.47      320.28     15.63 o 
   3  -2   8       11.07        7.20     12.21 o 
   4  -2   8        3.92       16.42     13.60 o 
   5  -2   8        2.81        6.70     13.64 o 
   6  -2   8       81.24       63.38     17.96 o 
   7  -2   8        3.39       29.56     20.36 o 
   8  -2   8       88.16      117.48     24.29 o 
 -10  -1   8       85.47       66.42     27.99 o 
  -9  -1   8       52.63       66.28     22.80 o 
  -8  -1   8      117.68       84.36     21.99 o 
  -7  -1   8      876.44      901.26     36.92 o 
  -6  -1   8       72.95       52.40     17.43 o 
  -5  -1   8      539.05      576.85     22.76 o 
  -4  -1   8      123.26      193.39     14.47 o 
  -3  -1   8     1852.21     2019.35     25.24 o 
  -2  -1   8     7430.45     8219.13     51.09 o 
  -1  -1   8        7.39       -8.29     10.15 o 
   0  -1   8     2505.63     2706.71     27.91 o 
   1  -1   8      552.49      567.46     18.12 o 
   2  -1   8      644.42      695.37     22.55 o 
   3  -1   8      276.39      331.96     18.08 o 
   4  -1   8      123.59      103.46     13.65 o 
   5  -1   8      449.00      420.27     22.04 o 
   6  -1   8       63.74       46.21     19.31 o 
   7  -1   8        2.60      -18.90     18.90 o 
   8  -1   8        4.58      -20.01     20.01 o 
 -10   0   8       47.09       45.24     23.92 o 
  -9   0   8      141.51      154.93     24.20 o 
  -8   0   8        0.69       12.28     20.99 o 
  -7   0   8       23.94       24.42     18.60 o 
  -6   0   8       34.44       28.74     17.37 o 
  -5   0   8      915.70      935.92     28.23 o 
  -4   0   8      230.80      315.35     13.08 o 
  -3   0   8        0.91       29.09     10.56 o 
  -2   0   8      905.08      890.56     17.46 o 
  -1   0   8      156.23      132.76     10.69 o 
   0   0   8      464.74      512.02     16.12 o 
   1   0   8        1.23        0.44     11.20 o 
   2   0   8       13.44       17.33     13.10 o 
   3   0   8        3.50        8.15     13.26 o 
   4   0   8        0.38      -11.58     11.58 o 
   5   0   8       10.26       15.24     17.64 o 
   6   0   8      110.12      156.06     21.78 o 
   7   0   8       14.96        4.93     18.83 o 
   8   0   8        2.50      -20.00     21.27 o 
 -10   1   8       21.89       -3.17     21.58 o 
  -9   1   8      323.98      343.71     26.54 o 
  -8   1   8        0.48      -16.10     19.52 o 
  -7   1   8      796.49      814.23     31.14 o 
  -6   1   8        0.18        8.78     13.35 o 
  -5   1   8        6.65      -13.37     13.37 o 
  -4   1   8        8.88       30.21     11.33 o 
  -3   1   8      505.28      499.17     15.11 o 
  -2   1   8      309.07      343.83     12.95 o 
  -1   1   8      598.43      686.77     15.98 o 
   0   1   8       28.54       13.34     10.96 o 
   1   1   8       49.62       33.56     12.21 o 
   2   1   8      751.03      823.71     22.17 o 
   3   1   8      537.67      604.11     24.45 o 
   4   1   8        3.86       22.39     15.81 o 
   5   1   8     1306.94     1241.72     33.28 o 
   6   1   8       40.33       39.71     20.00 o 
   7   1   8      123.69      130.74     23.04 o 
   8   1   8        3.26       49.17     23.51 o 
 -10   2   8       15.87       -0.91     27.51 o 
  -9   2   8        0.75      -23.71     23.71 o 
  -8   2   8        1.09        7.86     16.28 o 
  -7   2   8      239.37      243.09     18.64 o 
  -6   2   8       44.20       27.83     13.41 o 
  -5   2   8      503.61      485.02     18.20 o 
  -4   2   8     1229.43     1401.45     22.87 o 
  -3   2   8      263.71      273.63     12.43 o 
  -2   2   8     1053.38     1176.60     18.68 o 
  -1   2   8       23.15        6.86     10.18 o 
   0   2   8      164.79      195.90     11.57 o 
   1   2   8       77.93      102.72     12.55 o 
   2   2   8      859.65      908.38     24.57 o 
   3   2   8       57.32       36.76     15.64 o 
   4   2   8      110.41      110.66     18.50 o 
   5   2   8       91.25       74.73     27.37 o 
   6   2   8        3.23       -4.84     19.56 o 
   7   2   8        1.37        9.33     21.76 o 
 -10   3   8       78.16       32.98     30.44 o 
  -9   3   8      117.13      107.26     27.79 o 
  -8   3   8        3.59        0.48     15.98 o 
  -7   3   8       18.29      -17.31     17.31 o 
  -6   3   8       90.09      124.90     13.88 o 
  -5   3   8      232.39      202.67     13.87 o 
  -4   3   8      122.13      120.85     11.10 o 
  -3   3   8      218.62      248.34     12.25 o 
  -2   3   8       22.86        3.12      9.41 o 
  -1   3   8      112.93      141.92     11.09 o 
   0   3   8      531.42      524.36     12.72 o 
   1   3   8      454.24      436.53     14.89 o 
   2   3   8        0.64       -9.65      9.65 o 
   3   3   8      527.67      560.29     23.93 o 
   4   3   8       10.01       29.90     17.16 o 
   5   3   8      103.28      112.38     19.24 o 
   6   3   8       60.30       24.76     20.39 o 
   7   3   8       27.62       10.31     23.82 o 
 -10   4   8       55.76       54.19     30.66 o 
  -9   4   8       75.89       95.34     26.74 o 
  -8   4   8        0.49       44.69     22.36 o 
  -7   4   8       28.74       30.19     15.19 o 
  -6   4   8       16.23       20.33     12.35 o 
  -5   4   8      102.58       84.28      9.95 o 
  -4   4   8      394.69      480.42     16.27 o 
  -3   4   8        2.89       18.04     10.48 o 
  -2   4   8      253.55      209.83     11.73 o 
  -1   4   8       59.56       49.06     10.34 o 
   0   4   8      406.49      472.82     15.63 o 
   1   4   8       17.55       -2.00      9.53 o 
   2   4   8       27.21       54.16     11.72 o 
   3   4   8      470.80      438.99     21.86 o 
   4   4   8      262.31      279.89     24.28 o 
   5   4   8       44.67       36.44     18.00 o 
   6   4   8       11.35      -15.45     20.36 o 
   7   4   8       23.26      -23.01     23.01 o 
 -10   5   8       38.30       52.46     27.81 o 
  -9   5   8        2.30       15.80     23.89 o 
  -8   5   8      112.02       99.14     26.46 o 
  -7   5   8       18.06       44.52     24.06 o 
  -6   5   8       56.48       62.67     14.37 o 
  -5   5   8      180.87      211.87     13.64 o 
  -4   5   8       10.79        9.82      8.25 o 
  -3   5   8      482.40      462.82     13.92 o 
  -2   5   8      208.30      176.82      9.21 o 
  -1   5   8       36.51       21.19     11.66 o 
   0   5   8      460.74      455.35     19.73 o 
   1   5   8       14.63        5.65     14.10 o 
   2   5   8      753.56      744.17     23.81 o 
   3   5   8        5.99       41.66     16.91 o 
   4   5   8       62.56       73.41     17.73 o 
   5   5   8       90.38       78.13     19.50 o 
   6   5   8        7.85      -18.46     27.03 o 
   7   5   8       33.64       21.79     31.03 o 
 -10   6   8        6.82      -25.22     28.17 o 
  -9   6   8      197.79      206.04     29.62 o 
  -8   6   8       26.14       29.04     23.92 o 
  -7   6   8        0.00      -18.21     21.03 o 
  -6   6   8        0.14       -6.01     13.10 o 
  -5   6   8      227.48      231.86     13.51 o 
  -4   6   8      352.05      362.99     12.28 o 
  -3   6   8      183.59      216.11     11.31 o 
  -2   6   8      122.77      157.89     13.97 o 
  -1   6   8      348.39      375.67     18.43 o 
   0   6   8      181.92      214.78     13.04 o 
   1   6   8       71.03       30.04     14.47 o 
   2   6   8       48.81       34.48     15.46 o 
   3   6   8       63.25       34.98     18.45 o 
   4   6   8      340.80      371.08     25.50 o 
   5   6   8        0.00       -6.23     21.87 o 
   6   6   8        0.30       -7.15     22.96 o 
 -10   7   8        0.94       36.84     23.64 o 
  -9   7   8        4.47       -9.94     24.60 o 
  -8   7   8       16.99       40.28     22.83 o 
  -7   7   8      562.92      563.75     32.60 o 
  -6   7   8     1724.85     1710.38     39.55 o 
  -5   7   8      618.79      621.68     19.92 o 
  -4   7   8      247.17      222.99     10.98 o 
  -3   7   8      141.04      140.01     12.94 o 
  -2   7   8        4.83       -4.09     14.39 o 
  -1   7   8       20.27       31.58     12.91 o 
   0   7   8      378.74      379.59     18.67 o 
   1   7   8      217.00      274.00     18.22 o 
   2   7   8      123.97      119.33     17.93 o 
   3   7   8        2.21       -5.28     18.94 o 
   4   7   8        3.67        8.40     20.55 o 
   5   7   8      139.85      127.32     27.40 o 
   6   7   8      111.97       96.80     47.78 o 
 -10   8   8       67.67       74.25     26.55 o 
  -9   8   8        8.07       22.55     24.18 o 
  -8   8   8      172.80      151.16     24.29 o 
  -7   8   8      209.04      247.61     25.22 o 
  -6   8   8       26.61      -11.93     16.23 o 
  -5   8   8       61.97       81.78     12.48 o 
  -4   8   8        4.93        2.83     11.93 o 
  -3   8   8       23.55       11.47     13.02 o 
  -2   8   8        7.55      -16.34     16.62 o 
  -1   8   8       39.23       42.73     15.18 o 
   0   8   8        1.12       -5.80     12.48 o 
   1   8   8      208.48      214.96     17.92 o 
   2   8   8        0.66      -25.73     25.73 o 
   3   8   8       26.09      -10.08     25.62 o 
   4   8   8        7.85       43.24     25.79 o 
   5   8   8       10.93       18.60     33.96 o 
 -10   9   8      347.35      341.76     34.27 o 
  -9   9   8      216.14      196.13     27.98 o 
  -8   9   8      614.74      640.15     37.81 o 
  -7   9   8      523.78      556.60     33.88 o 
  -6   9   8     3044.49     2980.26     68.68 o 
  -5   9   8       64.72       76.49     18.69 o 
  -4   9   8      438.81      487.95     19.21 o 
  -3   9   8        2.36      -12.07     12.07 o 
  -2   9   8       14.85        0.31     17.66 o 
  -1   9   8       17.56       22.66     17.33 o 
   0   9   8        9.15       -8.10     17.72 o 
   1   9   8       30.03       17.52     21.40 o 
   2   9   8       43.82       -2.28     18.18 o 
   3   9   8        8.07       24.36     23.55 o 
   4   9   8        1.50      -20.60     24.60 o 
   5   9   8        1.86        9.74     32.36 o 
  -9  10   8        0.54      -11.64     25.63 o 
  -8  10   8      115.23      138.44     36.18 o 
  -7  10   8     1398.51     1350.61     55.41 o 
  -6  10   8      208.17      195.81     35.29 o 
  -5  10   8      529.09      606.23     31.46 o 
  -4  10   8      268.15      239.90     19.44 o 
  -3  10   8        5.11       16.90     14.51 o 
  -2  10   8      787.36      711.77     29.88 o 
  -1  10   8       12.59       56.58     22.92 o 
   0  10   8        0.17       24.72     19.85 o 
   1  10   8      504.97      511.11     34.01 o 
   2  10   8       53.29       41.39     36.76 o 
   3  10   8        0.44       -9.88     28.28 o 
   4  10   8       70.67       71.59     37.30 o 
  -9  11   8       27.24       34.65     31.80 o 
  -8  11   8        0.06      -33.47     33.47 o 
  -7  11   8     1013.39      982.50     49.56 o 
  -6  11   8       33.03        4.18     27.33 o 
  -5  11   8       79.56       71.59     32.66 o 
  -4  11   8      119.51       99.09     22.02 o 
  -3  11   8      368.46      411.99     31.91 o 
  -2  11   8      300.08      242.78     23.70 o 
  -1  11   8      275.61      246.25     28.29 o 
   0  11   8       47.20       10.29     23.49 o 
   1  11   8        8.62      -19.13     27.28 o 
   2  11   8        8.24      -28.03     44.40 o 
   3  11   8       12.33       12.94     35.22 o 
  -8  12   8       18.70       29.71     37.21 o 
  -7  12   8        4.90       22.64     31.34 o 
  -6  12   8        2.93       44.34     27.71 o 
  -5  12   8      343.60      313.08     32.39 o 
  -4  12   8       93.80       48.07     25.85 o 
  -3  12   8       47.82       37.42     25.46 o 
  -2  12   8      301.80      236.35     27.79 o 
  -1  12   8      187.62      133.60     27.23 o 
   0  12   8       97.69       40.38     26.33 o 
   1  12   8        2.44       16.39     28.35 o 
   2  12   8        2.43       78.09     33.59 o 
   3  12   8        2.89       47.91     47.71 o 
  -8  13   8        0.31       21.36     51.92 o 
  -7  13   8       10.39       67.48     32.45 o 
  -6  13   8        0.09       18.97     32.04 o 
  -5  13   8        5.71      -18.72     29.26 o 
  -4  13   8       25.96       32.74     31.16 o 
  -3  13   8        9.07       20.56     25.27 o 
  -2  13   8        0.18      -24.67     24.67 o 
  -1  13   8        1.24      -20.53     24.83 o 
   0  13   8       52.24       34.13     27.57 o 
   1  13   8        0.14      -32.81     32.81 o 
   2  13   8       23.72       33.70     45.93 o 
  -7  14   8       15.67       -7.98     35.49 o 
  -6  14   8        1.32      -31.00     31.00 o 
  -5  14   8       94.77       42.25     34.31 o 
  -4  14   8        2.73      -40.97     40.97 o 
  -3  14   8       73.66       75.22     41.68 o 
  -2  14   8      244.43      200.03     37.29 o 
  -1  14   8        9.15      -14.93     33.61 o 
   0  14   8       40.02       92.26     35.12 o 
  -5  15   8      146.69      211.80     52.75 o 
  -4  15   8       10.05      -21.73     32.10 o 
  -3  15   8      147.50      188.43     42.03 o 
  -2  15   8       86.43      107.93     39.71 o 
  -2 -15   9       12.66       -9.72     43.27 o 
  -1 -15   9       74.26       82.49     32.79 o 
   0 -15   9       49.32       46.34     29.41 o 
   1 -15   9       92.25       89.27     32.65 o 
   2 -15   9       11.98       43.52     24.44 o 
   3 -15   9        2.48       19.19     26.93 o 
  -3 -14   9       38.90       54.96     57.25 o 
  -2 -14   9      401.89      325.98     38.80 o 
  -1 -14   9      261.35      260.08     34.14 o 
   0 -14   9       18.78        9.55     37.38 o 
   1 -14   9       18.75       12.86     21.77 o 
   2 -14   9        3.61       -6.40     23.23 o 
   3 -14   9        8.14       28.22     23.90 o 
   4 -14   9        3.05       38.35     24.95 o 
   5 -14   9        0.49       24.63     23.90 o 
  -4 -13   9        0.79       -2.00     32.28 o 
  -3 -13   9       89.18       44.45     31.49 o 
  -2 -13   9      444.70      389.14     32.52 o 
  -1 -13   9        6.44       34.55     22.96 o 
   0 -13   9        7.96       34.76     22.35 o 
   1 -13   9       81.75       94.15     22.45 o 
   2 -13   9       10.53        4.40     25.95 o 
   3 -13   9       61.70       37.75     22.10 o 
   4 -13   9        7.86      -21.20     25.31 o 
   5 -13   9        8.11      -11.50     28.37 o 
  -5 -12   9        2.32       -1.62     35.54 o 
  -4 -12   9      109.80       88.80     31.92 o 
  -3 -12   9        2.72      -20.83     20.83 o 
  -2 -12   9       29.17       28.74     19.38 o 
  -1 -12   9      303.65      332.28     25.72 o 
   0 -12   9        5.67       -0.27     20.79 o 
   1 -12   9        4.42       14.60     19.96 o 
   2 -12   9       23.57       47.69     23.00 o 
   3 -12   9      165.01      129.98     22.95 o 
   4 -12   9       86.62       86.26     23.82 o 
   5 -12   9       15.91       16.50     23.53 o 
   6 -12   9      171.16      199.57     27.86 o 
  -6 -11   9      224.60      220.85     40.18 o 
  -5 -11   9       18.80       59.16     34.39 o 
  -4 -11   9      119.49      115.59     29.16 o 
  -3 -11   9      185.79      160.06     22.59 o 
  -2 -11   9        3.88       20.15     15.50 o 
  -1 -11   9      208.25      213.76     20.04 o 
   0 -11   9        5.47       19.40     16.77 o 
   1 -11   9        0.09        8.00     17.54 o 
   2 -11   9       21.38       36.93     20.29 o 
   3 -11   9       11.03      -15.70     19.08 o 
   4 -11   9       75.98      112.08     23.36 o 
   5 -11   9       54.81       75.66     21.27 o 
   6 -11   9       11.16       19.79     22.27 o 
   7 -11   9      156.03      106.44     27.19 o 
  -7 -10   9        0.01       35.99     33.23 o 
  -6 -10   9        0.75      -21.15     26.85 o 
  -5 -10   9        8.83       10.88     23.43 o 
  -4 -10   9       84.52       46.12     19.96 o 
  -3 -10   9       15.04        0.40     17.23 o 
  -2 -10   9      243.04      223.83     18.75 o 
  -1 -10   9       49.39       59.86     12.68 o 
   0 -10   9       80.76       73.86     14.13 o 
   1 -10   9       39.45       26.31     17.75 o 
   2 -10   9        1.76       -2.61     16.40 o 
   3 -10   9        0.25      -15.44     17.74 o 
   4 -10   9        0.00       -9.73     18.32 o 
   5 -10   9        1.15       -9.38     20.99 o 
   6 -10   9       39.55       37.01     21.82 o 
   7 -10   9      127.52      132.73     24.78 o 
  -7  -9   9        7.13       15.47     29.48 o 
  -6  -9   9        5.25       -6.19     22.12 o 
  -5  -9   9       11.27       26.74     20.89 o 
  -4  -9   9        1.40      -15.54     15.54 o 
  -3  -9   9      199.93      187.18     13.60 o 
  -2  -9   9      471.09      476.83     15.10 o 
  -1  -9   9       20.69       30.18     11.56 o 
   0  -9   9      303.92      297.98     18.25 o 
   1  -9   9        5.03      -11.89     12.60 o 
   2  -9   9       43.18       14.54     13.95 o 
   3  -9   9       54.88       43.73     15.81 o 
   4  -9   9      649.82      650.51     27.71 o 
   5  -9   9       93.75       80.74     19.76 o 
   6  -9   9       11.10        1.91     22.09 o 
   7  -9   9       17.04       20.91     26.87 o 
  -8  -8   9       20.48      -27.67     27.67 o 
  -7  -8   9      113.77      146.55     36.68 o 
  -6  -8   9        0.42       24.12     23.27 o 
  -5  -8   9      212.60      236.44     22.32 o 
  -4  -8   9      282.12      294.69     19.05 o 
  -3  -8   9       12.66        9.92     10.26 o 
  -2  -8   9      996.61      937.35     20.32 o 
  -1  -8   9        3.24       -4.76     11.30 o 
   0  -8   9       81.19       84.44     12.83 o 
   1  -8   9       58.68       73.94     11.81 o 
   2  -8   9       27.53       25.58     13.56 o 
   3  -8   9      284.61      312.64     15.40 o 
   4  -8   9       31.74       12.54     14.23 o 
   5  -8   9       14.34        1.38     16.24 o 
   6  -8   9      295.17      264.17     23.44 o 
   7  -8   9       26.28      -13.70     22.02 o 
  -8  -7   9       15.32       -4.06     28.58 o 
  -7  -7   9      111.37       84.78     26.19 o 
  -6  -7   9      120.48      145.66     23.71 o 
  -5  -7   9       18.87        9.17     15.54 o 
  -4  -7   9        0.47        7.38     11.98 o 
  -3  -7   9       61.76       76.19      7.88 o 
  -2  -7   9      842.39      922.20     20.38 o 
  -1  -7   9        1.64       10.88     10.29 o 
   0  -7   9      167.07      164.41     13.85 o 
   1  -7   9      464.86      496.90     15.29 o 
   2  -7   9        8.83        9.21     10.67 o 
   3  -7   9       95.72       70.63     12.08 o 
   4  -7   9      233.18      235.24     19.10 o 
   5  -7   9       12.70        8.75     18.38 o 
   6  -7   9      202.31      251.77     23.26 o 
   7  -7   9       37.53       18.83     33.21 o 
   8  -7   9       96.11       56.14     25.98 o 
  -9  -6   9        0.04       21.96     29.50 o 
  -8  -6   9        7.14       10.48     24.09 o 
  -7  -6   9        3.24       28.79     23.49 o 
  -6  -6   9     1115.26     1098.56     33.89 o 
  -5  -6   9      235.04      257.85     16.66 o 
  -4  -6   9      414.74      394.58     15.46 o 
  -3  -6   9        1.31        7.69     10.67 o 
  -2  -6   9       32.92       40.98      9.85 o 
  -1  -6   9       64.00       79.81     10.10 o 
   0  -6   9      146.17      154.52     11.61 o 
   1  -6   9        6.90      -11.42     11.42 o 
   2  -6   9        6.08        8.69     10.69 o 
   3  -6   9       23.56       24.70     12.15 o 
   4  -6   9      338.61      317.75     19.35 o 
   5  -6   9        8.57       -0.75     18.21 o 
   6  -6   9      175.08      151.64     22.09 o 
   7  -6   9      121.77      111.53     29.24 o 
   8  -6   9       51.11       58.92     29.07 o 
  -9  -5   9       97.59       57.75     27.29 o 
  -8  -5   9       36.47        2.13     25.58 o 
  -7  -5   9      111.29       88.75     24.16 o 
  -6  -5   9      277.87      249.70     23.23 o 
  -5  -5   9      965.25      936.33     27.85 o 
  -4  -5   9       12.82       18.95     11.06 o 
  -3  -5   9       68.08      103.61     10.49 o 
  -2  -5   9        0.04        0.42     10.50 o 
  -1  -5   9      284.66      283.72     12.76 o 
   0  -5   9        0.50       14.82      8.12 o 
   1  -5   9        8.53       16.00      8.58 o 
   2  -5   9      120.82      121.77     12.08 o 
   3  -5   9       99.60      113.06     14.66 o 
   4  -5   9       36.75       21.55     13.60 o 
   5  -5   9      331.54      359.44     19.68 o 
   6  -5   9      380.97      381.71     23.76 o 
   7  -5   9       15.26       21.56     21.50 o 
   8  -5   9       71.31       79.29     27.15 o 
  -9  -4   9       41.59        3.54     24.76 o 
  -8  -4   9      501.19      539.36     34.66 o 
  -7  -4   9       34.92       57.56     22.55 o 
  -6  -4   9     1191.27     1143.71     30.37 o 
  -5  -4   9      217.05      233.54     16.84 o 
  -4  -4   9       99.56      144.40     13.82 o 
  -3  -4   9      461.01      521.52     15.35 o 
  -2  -4   9       59.56       31.79     10.38 o 
  -1  -4   9        0.25        2.01     11.11 o 
   0  -4   9       20.90       12.59      8.91 o 
   1  -4   9      359.90      321.60     12.47 o 
   2  -4   9      141.63      178.70     11.74 o 
   3  -4   9      265.57      286.02     16.19 o 
   4  -4   9       35.01       47.93     16.04 o 
   5  -4   9       28.70       27.69     14.42 o 
   6  -4   9        4.55       -6.10     17.42 o 
   7  -4   9       90.82      117.25     21.57 o 
   8  -4   9        7.86       39.62     22.35 o 
 -10  -3   9       49.32       61.09     29.89 o 
  -9  -3   9       45.95       66.12     23.65 o 
  -8  -3   9     1160.58     1193.77     45.01 o 
  -7  -3   9     1700.73     1749.84     43.75 o 
  -6  -3   9     6098.59     6076.66     66.23 o 
  -5  -3   9       13.02      -12.70     12.70 o 
  -4  -3   9        7.93        1.18     12.57 o 
  -3  -3   9      108.47       68.06     10.86 o 
  -2  -3   9      548.08      681.64     16.44 o 
  -1  -3   9      539.51      532.85     13.35 o 
   0  -3   9     1794.22     1681.54     26.48 o 
   1  -3   9       28.18       34.54     11.98 o 
   2  -3   9      625.55      672.84     20.27 o 
   3  -3   9       23.95       11.60     13.89 o 
   4  -3   9        3.01        5.99     14.05 o 
   5  -3   9      791.81      753.61     24.47 o 
   6  -3   9       25.47       42.69     18.78 o 
   7  -3   9      319.90      343.04     26.98 o 
   8  -3   9       41.93       31.56     21.78 o 
 -10  -2   9        8.82       15.60     26.25 o 
  -9  -2   9       61.05       40.02     23.36 o 
  -8  -2   9        1.46       16.21     20.65 o 
  -7  -2   9      690.00      768.83     33.78 o 
  -6  -2   9     3833.21     3734.45     51.48 o 
  -5  -2   9     1281.24     1282.29     29.26 o 
  -4  -2   9        2.58       -6.70     12.98 o 
  -3  -2   9      402.97      361.95     16.17 o 
  -2  -2   9     1058.80     1287.48     21.67 o 
  -1  -2   9      755.03      781.63     19.53 o 
   0  -2   9      150.35      203.16     13.63 o 
   1  -2   9      821.05      727.73     21.72 o 
   2  -2   9       47.47       36.71     14.74 o 
   3  -2   9       34.86       56.07     14.40 o 
   4  -2   9        0.39      -12.58     13.61 o 
   5  -2   9      490.07      531.53     24.77 o 
   6  -2   9      140.71      138.19     19.62 o 
   7  -2   9      141.74      129.10     22.24 o 
   8  -2   9        0.25      -23.26     23.26 o 
 -10  -1   9        0.37      -26.19     26.19 o 
  -9  -1   9       21.25       45.21     22.20 o 
  -8  -1   9        6.37      -25.02     25.02 o 
  -7  -1   9        7.35        7.35     21.87 o 
  -6  -1   9      133.77       92.57     22.43 o 
  -5  -1   9      554.01      532.25     22.34 o 
  -4  -1   9       88.04       55.13     12.98 o 
  -3  -1   9     1052.94      976.58     22.89 o 
  -2  -1   9      582.20      690.78     16.87 o 
  -1  -1   9     1148.46     1340.34     23.66 o 
   0  -1   9      928.36     1005.26     19.50 o 
   1  -1   9        6.77       24.93     12.55 o 
   2  -1   9       11.41       11.51     12.45 o 
   3  -1   9        0.06       25.83     14.22 o 
   4  -1   9      325.84      317.83     19.17 o 
   5  -1   9       47.93       52.90     18.60 o 
   6  -1   9      134.44      115.86     19.50 o 
   7  -1   9       75.05       66.77     20.82 o 
   8  -1   9        1.01      -24.00     24.00 o 
 -10   0   9       22.44       16.49     24.64 o 
  -9   0   9        2.51      -20.96     20.96 o 
  -8   0   9      548.37      563.99     32.39 o 
  -7   0   9      901.25      917.94     38.49 o 
  -6   0   9      347.00      370.00     28.90 o 
  -5   0   9       17.25       18.92     16.47 o 
  -4   0   9      661.46      646.80     18.84 o 
  -3   0   9      233.82      269.72     13.58 o 
  -2   0   9      131.99      145.11     11.93 o 
  -1   0   9      685.51      891.29     19.68 o 
   0   0   9      646.23      692.69     19.14 o 
   1   0   9      190.06      217.19     15.41 o 
   2   0   9      111.66      111.22     15.10 o 
   3   0   9      277.92      254.94     17.24 o 
   4   0   9      959.66      992.32     25.38 o 
   5   0   9        4.79       27.16     18.35 o 
   6   0   9       27.51       17.34     19.52 o 
   7   0   9       30.75       38.66     22.12 o 
 -10   1   9       32.51       28.22     25.52 o 
  -9   1   9       30.83       35.13     21.82 o 
  -8   1   9      305.61      375.50     27.71 o 
  -7   1   9        0.00      -12.96     22.19 o 
  -6   1   9       67.73       79.84     19.14 o 
  -5   1   9       39.49       23.64     15.64 o 
  -4   1   9       87.73       60.05     13.27 o 
  -3   1   9        0.00        0.15     10.42 o 
  -2   1   9      500.14      545.82     16.46 o 
  -1   1   9       71.64       46.04     11.28 o 
   0   1   9       15.29       14.14     10.35 o 
   1   1   9       83.11       82.78     13.18 o 
   2   1   9       77.14       75.75     14.52 o 
   3   1   9       35.02       26.61     15.73 o 
   4   1   9      896.93      935.25     29.59 o 
   5   1   9        8.77      -17.11     18.08 o 
   6   1   9       51.89       69.51     22.04 o 
   7   1   9      208.97      211.97     23.86 o 
 -10   2   9       53.68       35.67     26.59 o 
  -9   2   9        9.21       28.94     22.58 o 
  -8   2   9       38.36       53.78     27.36 o 
  -7   2   9       59.25       39.49     17.81 o 
  -6   2   9      158.22      149.13     16.57 o 
  -5   2   9        1.43      -10.39     13.37 o 
  -4   2   9        9.92       -3.01     10.75 o 
  -3   2   9       17.80       19.24     10.40 o 
  -2   2   9      188.65      217.24     12.31 o 
  -1   2   9        1.23       -3.32     10.48 o 
   0   2   9       20.96       -6.50     10.23 o 
   1   2   9       62.77       69.08     12.50 o 
   2   2   9       99.86      136.51     13.89 o 
   3   2   9       54.01       79.72     17.24 o 
   4   2   9      176.57      153.64     19.01 o 
   5   2   9        0.68        0.35     17.46 o 
   6   2   9       46.75       55.10     20.72 o 
   7   2   9      154.29      147.91     23.97 o 
 -10   3   9      103.88       92.71     27.24 o 
  -9   3   9       46.42       47.23     30.46 o 
  -8   3   9       79.36       52.31     17.68 o 
  -7   3   9        9.63       -2.10     18.36 o 
  -6   3   9       58.43       58.26     14.08 o 
  -5   3   9       28.76       56.83     12.97 o 
  -4   3   9        5.09       13.59     10.43 o 
  -3   3   9       49.57       52.68     11.32 o 
  -2   3   9       26.19       22.87     10.87 o 
  -1   3   9        4.47       -2.51     10.17 o 
   0   3   9       43.88       78.96      9.25 o 
   1   3   9      622.89      660.45     16.13 o 
   2   3   9      451.65      497.79     18.68 o 
   3   3   9       22.99        3.05     13.69 o 
   4   3   9      920.12      908.10     30.35 o 
   5   3   9       25.38       41.41     23.92 o 
   6   3   9        8.40        5.56     19.30 o 
   7   3   9       32.52       33.15     24.10 o 
 -10   4   9        8.21      -12.08     27.27 o 
  -9   4   9      101.55       76.82     27.46 o 
  -8   4   9       79.84       72.63     23.63 o 
  -7   4   9       53.72       78.02     17.96 o 
  -6   4   9       60.19       37.04     13.61 o 
  -5   4   9      263.87      273.93     16.35 o 
  -4   4   9      402.56      363.38     15.83 o 
  -3   4   9       55.14       60.25     12.06 o 
  -2   4   9      386.53      356.42     15.87 o 
  -1   4   9        0.06       -5.36      8.06 o 
   0   4   9       33.27       30.27     11.31 o 
   1   4   9      248.82      265.55     13.88 o 
   2   4   9      124.21      112.63     19.45 o 
   3   4   9       59.16       37.59     17.22 o 
   4   4   9       36.79       36.23     19.11 o 
   5   4   9       52.21       57.26     20.78 o 
   6   4   9       49.83       31.55     21.26 o 
 -10   5   9        0.11       31.54     25.02 o 
  -9   5   9        4.98        5.93     23.93 o 
  -8   5   9        3.71       -4.60     26.61 o 
  -7   5   9        0.32      -19.93     19.93 o 
  -6   5   9       80.63       80.27     16.79 o 
  -5   5   9      213.44      258.06     11.58 o 
  -4   5   9      211.12      227.05     13.37 o 
  -3   5   9     1984.55     1823.05     25.84 o 
  -2   5   9       49.74       70.07     10.17 o 
  -1   5   9        0.03      -10.94     10.94 o 
   0   5   9       26.75       32.91     13.99 o 
   1   5   9      458.80      474.26     21.80 o 
   2   5   9      126.36       97.30     17.57 o 
   3   5   9       21.34       35.37     16.47 o 
   4   5   9       23.04       28.42     18.43 o 
   5   5   9        3.01       11.68     18.89 o 
   6   5   9       62.67       59.52     26.25 o 
 -10   6   9        5.59       27.90     30.49 o 
  -9   6   9        7.38       18.97     24.60 o 
  -8   6   9       24.70       24.23     25.03 o 
  -7   6   9      196.97      174.18     25.35 o 
  -6   6   9      333.07      372.73     24.36 o 
  -5   6   9       23.97        2.26     14.08 o 
  -4   6   9      898.17      878.28     19.36 o 
  -3   6   9      205.89      223.24     12.20 o 
  -2   6   9      246.29      201.33     14.53 o 
  -1   6   9      168.00      171.25     16.41 o 
   0   6   9       92.80      104.14     17.16 o 
   1   6   9       85.22       73.45     17.67 o 
   2   6   9      142.05      131.24     18.57 o 
   3   6   9       21.23       31.36     17.45 o 
   4   6   9        5.31      -20.05     20.05 o 
   5   6   9       68.00       65.53     25.74 o 
   6   6   9       15.52       -0.31     25.72 o 
 -10   7   9        9.98       57.14     27.68 o 
  -9   7   9      228.59      196.12     27.89 o 
  -8   7   9       12.61      -24.85     24.85 o 
  -7   7   9      288.59      283.38     26.43 o 
  -6   7   9       87.15       74.14     18.38 o 
  -5   7   9       47.03       30.07     14.05 o 
  -4   7   9        1.43      -10.26     10.26 o 
  -3   7   9      127.14      135.98     14.48 o 
  -2   7   9      156.98      118.61     16.51 o 
  -1   7   9      264.06      245.39     16.67 o 
   0   7   9        6.33        3.34     14.97 o 
   1   7   9      250.94      296.67     19.34 o 
   2   7   9        2.33       17.22     16.92 o 
   3   7   9       32.01       26.22     20.84 o 
   4   7   9       14.76        1.00     21.07 o 
   5   7   9       10.51        2.37     26.74 o 
 -10   8   9       99.11      142.27     30.83 o 
  -9   8   9       35.18       24.58     24.50 o 
  -8   8   9        4.91       32.69     26.62 o 
  -7   8   9      168.96      187.14     26.80 o 
  -6   8   9        5.70        4.82     18.63 o 
  -5   8   9     1120.33     1157.96     26.39 o 
  -4   8   9       15.94       27.03     12.03 o 
  -3   8   9      545.07      562.36     20.32 o 
  -2   8   9      149.50      149.82     17.24 o 
  -1   8   9       10.28        9.67     16.46 o 
   0   8   9      122.72      130.31     18.48 o 
   1   8   9       23.67        3.43     18.43 o 
   2   8   9      161.18      135.90     20.59 o 
   3   8   9        1.50       -4.05     23.90 o 
   4   8   9        0.00       43.75     25.09 o 
   5   8   9       86.15      142.27     31.15 o 
  -9   9   9       28.89      -11.76     27.61 o 
  -8   9   9      271.40      256.70     31.65 o 
  -7   9   9      718.62      708.52     42.53 o 
  -6   9   9     1761.30     1742.53     49.00 o 
  -5   9   9       67.44       26.81     20.36 o 
  -4   9   9      287.68      329.79     26.25 o 
  -3   9   9      131.59      111.65     15.74 o 
  -2   9   9       71.43       67.51     17.62 o 
  -1   9   9        0.92       21.76     19.61 o 
   0   9   9      958.81      872.45     40.06 o 
   1   9   9      101.90       89.49     22.14 o 
   2   9   9      110.28       76.15     26.39 o 
   3   9   9        0.71       10.54     33.72 o 
   4   9   9        0.01      -30.27     30.27 o 
  -9  10   9        0.84      -16.67     30.45 o 
  -8  10   9       31.62       -9.09     31.03 o 
  -7  10   9       16.23      -25.47     28.21 o 
  -6  10   9      342.82      445.61     43.54 o 
  -5  10   9      487.44      434.68     30.94 o 
  -4  10   9      154.36      174.30     20.12 o 
  -3  10   9       75.46       36.82     22.00 o 
  -2  10   9       13.58       31.57     20.24 o 
  -1  10   9       47.43       43.14     19.81 o 
   0  10   9      140.47       78.61     25.01 o 
   1  10   9        5.66      -24.23     24.23 o 
   2  10   9        5.29       -2.55     23.25 o 
   3  10   9        3.22      -28.18     28.18 o 
   4  10   9       10.64       40.70     39.38 o 
  -9  11   9       24.31       -2.29     36.85 o 
  -8  11   9      177.86       95.65     58.84 o 
  -7  11   9      129.25      111.64     36.96 o 
  -6  11   9        0.31      -28.70     28.70 o 
  -5  11   9      268.35      216.67     28.38 o 
  -4  11   9       59.52       66.03     28.17 o 
  -3  11   9      406.20      379.49     31.16 o 
  -2  11   9        0.58       39.11     25.48 o 
  -1  11   9      149.59      139.13     27.28 o 
   0  11   9      286.23      285.68     31.16 o 
   1  11   9       37.75       25.93     31.74 o 
   2  11   9        0.66      -30.05     30.05 o 
   3  11   9       14.42      -12.56     40.01 o 
  -8  12   9        0.00      -34.63     34.63 o 
  -7  12   9        1.19       35.24     33.53 o 
  -6  12   9       16.02      -14.64     30.36 o 
  -5  12   9       12.52      -10.94     28.72 o 
  -4  12   9       87.98      146.89     37.99 o 
  -3  12   9       21.85       55.93     27.53 o 
  -2  12   9      352.18      371.06     36.54 o 
  -1  12   9       56.18        9.38     25.83 o 
   0  12   9      241.58      236.08     37.90 o 
   1  12   9        2.16      -10.75     30.20 o 
   2  12   9        0.81      -30.43     33.04 o 
  -7  13   9       10.75      -27.86     27.86 o 
  -6  13   9        6.01       21.35     47.41 o 
  -5  13   9        3.73       15.79     33.83 o 
  -4  13   9        6.08       -6.09     26.74 o 
  -3  13   9       56.36       74.56     31.69 o 
  -2  13   9       39.20       31.10     29.59 o 
  -1  13   9        9.13       16.76     26.11 o 
   0  13   9        9.58       44.29     33.21 o 
   1  13   9       29.89       36.60     29.85 o 
  -6  14   9        0.57       20.23     35.81 o 
  -5  14   9       26.90       23.71     40.77 o 
  -4  14   9       15.33      -28.90     34.86 o 
  -3  14   9       26.20       24.55     28.52 o 
  -2  14   9        0.02       33.66     43.74 o 
  -1  14   9        6.41       -0.68     35.44 o 
  -1 -15  10       88.97      119.49     35.84 o 
   0 -15  10      162.97      166.76     32.73 o 
   1 -15  10      211.67      234.37     31.74 o 
   2 -15  10       55.73       51.50     27.10 o 
  -3 -14  10        9.35      -38.21     38.21 o 
  -2 -14  10      116.38       60.10     34.73 o 
  -1 -14  10      181.34      161.00     30.48 o 
   0 -14  10        5.98        5.12     25.49 o 
   1 -14  10        0.92       13.54     21.97 o 
   2 -14  10       11.81       19.57     25.21 o 
   3 -14  10        0.21       15.70     27.22 o 
   4 -14  10        5.98      -12.57     27.44 o 
  -4 -13  10       83.38       73.27     35.23 o 
  -3 -13  10       61.67       43.81     34.35 o 
  -2 -13  10       53.80       41.95     25.25 o 
  -1 -13  10      105.03      126.39     28.33 o 
   0 -13  10       36.93       19.36     23.73 o 
   1 -13  10       75.15       51.68     23.11 o 
   2 -13  10       29.26       52.22     25.75 o 
   3 -13  10        3.28      -17.83     25.80 o 
   4 -13  10       88.83       92.75     27.49 o 
   5 -13  10       14.59       -8.34     25.84 o 
  -5 -12  10       41.90       11.61     33.33 o 
  -4 -12  10        2.71      -25.76     25.76 o 
  -3 -12  10       48.52       52.05     26.91 o 
  -2 -12  10      105.01       50.84     21.88 o 
  -1 -12  10      112.80       97.72     28.30 o 
   0 -12  10       52.01       65.70     21.82 o 
   1 -12  10        1.80       -2.58     26.52 o 
   2 -12  10       35.82       28.33     21.53 o 
   3 -12  10       39.92       81.04     24.42 o 
   4 -12  10      665.19      683.59     35.63 o 
   5 -12  10      189.77      160.71     28.33 o 
  -6 -11  10       11.53       10.03     31.88 o 
  -5 -11  10        0.00      -18.27     27.46 o 
  -4 -11  10       17.94      -22.93     22.93 o 
  -3 -11  10       36.83       20.15     22.66 o 
  -2 -11  10       63.17       69.80     18.33 o 
  -1 -11  10       19.02       16.93     16.17 o 
   0 -11  10       36.93       19.39     20.15 o 
   1 -11  10       36.00       14.03     18.85 o 
   2 -11  10      103.88      112.78     22.78 o 
   3 -11  10       31.25       13.52     21.24 o 
   4 -11  10      674.46      548.83     30.55 o 
   5 -11  10        0.02       -3.21     22.20 o 
   6 -11  10       54.92       44.11     27.37 o 
  -7 -10  10       55.65        4.18     33.57 o 
  -6 -10  10        0.38       -1.17     27.18 o 
  -5 -10  10       30.24      -24.23     26.37 o 
  -4 -10  10        9.96       37.91     21.55 o 
  -3 -10  10       83.91       81.97     19.48 o 
  -2 -10  10        2.77       -6.51     13.37 o 
  -1 -10  10       38.42       62.53     16.94 o 
   0 -10  10       53.73       71.31     15.36 o 
   1 -10  10       37.14        9.71     18.58 o 
   2 -10  10        0.15       19.96     18.12 o 
   3 -10  10       14.72       26.03     19.67 o 
   4 -10  10        0.04       -4.41     18.75 o 
   5 -10  10        1.36       10.20     19.60 o 
   6 -10  10      409.47      436.47     33.87 o 
  -7  -9  10      271.34      260.63     36.71 o 
  -6  -9  10       50.56       21.10     27.77 o 
  -5  -9  10        0.45      -18.99     18.99 o 
  -4  -9  10       66.97       77.89     20.08 o 
  -3  -9  10       74.76       55.42     14.51 o 
  -2  -9  10       21.61        3.34     13.07 o 
  -1  -9  10       63.96       35.95     11.73 o 
   0  -9  10       43.40       61.22     13.08 o 
   1  -9  10       11.02        1.95     14.99 o 
   2  -9  10      110.59      144.01     20.73 o 
   3  -9  10      170.62      157.82     20.96 o 
   4  -9  10        1.97      -20.54     20.54 o 
   5  -9  10       18.11       31.60     21.56 o 
   6  -9  10       83.88       85.03     22.08 o 
   7  -9  10       19.98      -16.21     24.90 o 
  -8  -8  10        5.90        5.56     35.08 o 
  -7  -8  10      143.90      162.55     32.26 o 
  -6  -8  10       41.44       45.45     23.71 o 
  -5  -8  10        6.33       31.64     18.60 o 
  -4  -8  10       26.34       10.70     12.75 o 
  -3  -8  10      407.19      419.97     16.87 o 
  -2  -8  10       38.98       10.31     11.50 o 
  -1  -8  10      658.15      688.67     19.63 o 
   0  -8  10       31.70       40.26     12.74 o 
   1  -8  10       84.81       81.45     15.47 o 
   2  -8  10      204.39      209.21     16.37 o 
   3  -8  10        5.74       23.27     12.36 o 
   4  -8  10      256.40      265.53     26.56 o 
   5  -8  10       34.92       56.66     19.51 o 
   6  -8  10        0.23        2.21     21.55 o 
   7  -8  10      170.51      254.26     32.50 o 
  -8  -7  10        6.07       30.44     29.77 o 
  -7  -7  10        0.29       17.71     26.04 o 
  -6  -7  10      175.11      172.35     21.91 o 
  -5  -7  10      188.73      169.51     19.17 o 
  -4  -7  10        7.73        2.48     13.41 o 
  -3  -7  10      532.29      556.79     17.86 o 
  -2  -7  10      659.46      691.12     14.46 o 
  -1  -7  10      461.38      425.99     16.80 o 
   0  -7  10      249.97      259.88     15.91 o 
   1  -7  10      103.67       80.57     10.26 o 
   2  -7  10      122.76      132.43     12.72 o 
   3  -7  10       58.31       60.77     12.74 o 
   4  -7  10       15.02       20.76     15.27 o 
   5  -7  10       56.79       81.96     18.51 o 
   6  -7  10       32.22       26.51     21.57 o 
   7  -7  10        0.61      -16.66     22.61 o 
  -9  -6  10        6.94       -3.37     29.12 o 
  -8  -6  10      120.44      132.13     30.00 o 
  -7  -6  10        0.48       13.41     23.88 o 
  -6  -6  10     1544.42     1574.83     36.66 o 
  -5  -6  10       98.20       82.42     14.93 o 
  -4  -6  10     1604.91     1648.34     33.36 o 
  -3  -6  10     1287.97     1304.59     26.35 o 
  -2  -6  10      128.98       97.03     12.55 o 
  -1  -6  10        0.44        4.75     10.21 o 
   0  -6  10      262.97      249.05     11.52 o 
   1  -6  10       12.62      -10.18     10.18 o 
   2  -6  10      129.99      131.64     16.79 o 
   3  -6  10      115.84       99.65     14.49 o 
   4  -6  10       40.79       29.09     14.58 o 
   5  -6  10        3.15      -16.82     18.32 o 
   6  -6  10      167.59      152.31     22.52 o 
   7  -6  10       55.51       37.75     24.26 o 
  -9  -5  10        5.96       -0.97     37.76 o 
  -8  -5  10      264.22      301.25     29.72 o 
  -7  -5  10      175.27      160.15     30.17 o 
  -6  -5  10       31.33       33.30     15.72 o 
  -5  -5  10     1217.41     1160.09     28.81 o 
  -4  -5  10      521.59      488.99     16.24 o 
  -3  -5  10      158.68      156.16     14.04 o 
  -2  -5  10      562.39      573.49     16.69 o 
  -1  -5  10       31.47       22.18     10.33 o 
   0  -5  10       38.98       19.59      9.41 o 
   1  -5  10      134.18      148.16     10.23 o 
   2  -5  10        0.84       -0.28      9.19 o 
   3  -5  10      254.82      242.44     22.26 o 
   4  -5  10       12.83       21.10     16.01 o 
   5  -5  10        0.77      -14.75     14.75 o 
   6  -5  10      136.00      149.67     24.98 o 
   7  -5  10        6.29       21.77     22.24 o 
  -9  -4  10      118.48       99.17     28.45 o 
  -8  -4  10       35.87       13.83     24.67 o 
  -7  -4  10      141.31      160.59     25.67 o 
  -6  -4  10       15.77        1.24     16.29 o 
  -5  -4  10      417.75      426.99     20.33 o 
  -4  -4  10      308.55      308.44     17.34 o 
  -3  -4  10       23.70       21.11     10.21 o 
  -2  -4  10        0.69       -5.35      9.35 o 
  -1  -4  10       91.46      110.22     10.36 o 
   0  -4  10      705.97      739.18     19.52 o 
   1  -4  10        2.63       -0.07     12.23 o 
   2  -4  10       35.81       70.23     13.49 o 
   3  -4  10        0.12        8.53     14.52 o 
   4  -4  10       10.02       -8.70     15.24 o 
   5  -4  10       62.20       78.00     17.72 o 
   6  -4  10        2.89      -19.95     19.95 o 
   7  -4  10       65.74       85.36     23.99 o 
  -9  -3  10       21.22       -1.46     26.96 o 
  -8  -3  10       66.81       45.21     27.75 o 
  -7  -3  10        0.28       23.27     22.94 o 
  -6  -3  10       26.13       18.24     17.66 o 
  -5  -3  10      408.01      371.62     18.83 o 
  -4  -3  10       37.09       22.52     13.13 o 
  -3  -3  10      127.93      144.27     15.12 o 
  -2  -3  10        1.18        2.99     13.57 o 
  -1  -3  10      731.68      753.24     20.24 o 
   0  -3  10     2727.18     2780.76     33.21 o 
   1  -3  10        9.57       27.44     10.41 o 
   2  -3  10      425.03      505.86     20.75 o 
   3  -3  10       48.56       53.77     14.41 o 
   4  -3  10       50.91       50.54     16.42 o 
   5  -3  10       25.41       60.64     18.59 o 
   6  -3  10       39.21       14.24     17.97 o 
   7  -3  10        7.08        8.00     20.38 o 
 -10  -2  10        1.47      -15.02     25.54 o 
  -9  -2  10       89.23       64.73     35.19 o 
  -8  -2  10      501.23      556.03     34.14 o 
  -7  -2  10       51.27       31.35     20.93 o 
  -6  -2  10       19.73       15.00     17.26 o 
  -5  -2  10       31.59       28.22     15.54 o 
  -4  -2  10     1234.89     1240.78     27.42 o 
  -3  -2  10       94.15      151.86     13.69 o 
  -2  -2  10       46.15       71.15     11.76 o 
  -1  -2  10       49.89       29.44     12.04 o 
   0  -2  10        9.39        2.00     11.70 o 
   1  -2  10       51.79       63.79     14.31 o 
   2  -2  10      185.59      204.72     15.93 o 
   3  -2  10        8.25       11.83     15.08 o 
   4  -2  10       42.93       37.75     16.12 o 
   5  -2  10      181.75      180.88     21.63 o 
   6  -2  10       24.79       22.21     18.05 o 
   7  -2  10      131.44      125.53     25.39 o 
 -10  -1  10        5.64      -21.59     27.44 o 
  -9  -1  10       29.05        1.67     26.35 o 
  -8  -1  10       12.73      -21.95     21.95 o 
  -7  -1  10      126.41      111.57     24.07 o 
  -6  -1  10        5.54      -17.08     17.08 o 
  -5  -1  10        5.48       -2.01     14.38 o 
  -4  -1  10      306.40      335.40     17.87 o 
  -3  -1  10        6.66        0.03     11.33 o 
  -2  -1  10       15.69       20.50     10.18 o 
  -1  -1  10        0.34      -10.98     10.98 o 
   0  -1  10      166.33      189.96     12.84 o 
   1  -1  10      431.82      514.96     19.74 o 
   2  -1  10       12.82       14.44     14.14 o 
   3  -1  10      151.41      167.23     17.47 o 
   4  -1  10      291.03      294.13     19.57 o 
   5  -1  10        0.49       -3.36     17.38 o 
   6  -1  10       51.52       50.51     20.54 o 
   7  -1  10       73.84       29.25     22.96 o 
 -10   0  10        2.23       -4.12     27.05 o 
  -9   0  10       62.88       28.26     25.35 o 
  -8   0  10      451.43      433.52     32.82 o 
  -7   0  10      701.12      701.69     30.80 o 
  -6   0  10      383.49      354.23     27.28 o 
  -5   0  10       23.85        9.14     15.28 o 
  -4   0  10       28.28       41.82     14.14 o 
  -3   0  10       26.00      -11.61     11.61 o 
  -2   0  10     1536.73     1711.13     25.67 o 
  -1   0  10      515.66      531.13     18.45 o 
   0   0  10      208.36      198.38     14.45 o 
   1   0  10        1.06      -10.74     13.14 o 
   2   0  10       87.96      108.06     14.33 o 
   3   0  10       33.16       30.70     14.54 o 
   4   0  10      274.02      294.78     21.93 o 
   5   0  10       14.92        4.09     16.87 o 
   6   0  10       69.29       59.09     19.15 o 
   7   0  10      129.43      190.27     23.98 o 
 -10   1  10        6.28       -6.68     30.08 o 
  -9   1  10       93.65       79.76     23.81 o 
  -8   1  10      104.08       93.34     26.58 o 
  -7   1  10      150.59      166.72     24.10 o 
  -6   1  10      102.09       99.90     20.69 o 
  -5   1  10       62.62       56.80     15.79 o 
  -4   1  10        3.37       -8.10     12.59 o 
  -3   1  10      117.29       87.69     11.89 o 
  -2   1  10        0.85        0.17     11.55 o 
  -1   1  10       26.89       35.31     12.37 o 
   0   1  10       55.88       62.38     12.77 o 
   1   1  10       26.98       19.71     12.97 o 
   2   1  10        0.52        5.92     13.19 o 
   3   1  10       22.38       14.59     15.00 o 
   4   1  10       11.21        5.68     16.74 o 
   5   1  10      164.22      174.74     22.22 o 
   6   1  10      253.43      214.44     22.42 o 
   7   1  10        0.94        3.77     21.87 o 
 -10   2  10        0.48      -23.74     26.75 o 
  -9   2  10      168.34      161.10     29.26 o 
  -8   2  10       59.47       37.08     21.78 o 
  -7   2  10      888.33      922.07     33.88 o 
  -6   2  10        2.75      -10.26     16.07 o 
  -5   2  10        1.97       -6.95     13.96 o 
  -4   2  10        4.51        2.75     13.19 o 
  -3   2  10      813.74      762.49     19.39 o 
  -2   2  10      716.17      741.63     19.15 o 
  -1   2  10       50.14       75.08     11.94 o 
   0   2  10        5.31        2.84     10.99 o 
   1   2  10        5.61      -10.98     10.98 o 
   2   2  10       42.61       35.77     13.02 o 
   3   2  10        2.36       -8.05     13.43 o 
   4   2  10       21.48       10.27     16.56 o 
   5   2  10        0.10      -10.73     20.10 o 
   6   2  10       88.20       73.13     21.28 o 
   7   2  10       53.01       51.14     24.82 o 
 -10   3  10       81.23       31.40     30.89 o 
  -9   3  10        0.02        9.14     27.52 o 
  -8   3  10      168.70      187.12     28.07 o 
  -7   3  10      246.46      212.54     22.08 o 
  -6   3  10        0.45       -2.24     13.44 o 
  -5   3  10        6.77       -0.79     13.22 o 
  -4   3  10       34.20        6.66     12.22 o 
  -3   3  10       77.21      121.83     13.23 o 
  -2   3  10      115.33      146.35     12.60 o 
  -1   3  10       60.22       55.27     11.15 o 
   0   3  10       81.51       51.35     13.06 o 
   1   3  10        0.09      -10.31     10.31 o 
   2   3  10        3.58        6.28     13.62 o 
   3   3  10      357.28      356.74     21.79 o 
   4   3  10        1.90       22.94     18.39 o 
   5   3  10        6.29      -15.57     19.99 o 
   6   3  10       29.62        2.20     21.41 o 
 -10   4  10        1.76       -5.48     31.55 o 
  -9   4  10       97.31       80.66     26.50 o 
  -8   4  10       21.23       40.28     25.16 o 
  -7   4  10       71.39       57.24     18.40 o 
  -6   4  10       13.30        2.23     14.13 o 
  -5   4  10      252.54      280.04     15.91 o 
  -4   4  10       79.35       41.37     12.54 o 
  -3   4  10       45.35       36.46     11.93 o 
  -2   4  10       58.16       52.55     10.95 o 
  -1   4  10        8.53        9.47     11.47 o 
   0   4  10       12.77       11.15     11.14 o 
   1   4  10      161.57      159.54     15.33 o 
   2   4  10      430.97      371.26     22.25 o 
   3   4  10       27.56      -15.64     16.65 o 
   4   4  10       79.73       40.50     19.87 o 
   5   4  10        2.91        4.90     19.62 o 
   6   4  10       39.64       18.56     23.73 o 
 -10   5  10       12.30      -27.08     27.08 o 
  -9   5  10       89.97       70.43     32.75 o 
  -8   5  10        2.66      -10.03     24.00 o 
  -7   5  10      181.63      222.83     23.31 o 
  -6   5  10        0.07        9.90     17.19 o 
  -5   5  10      980.22      969.86     30.11 o 
  -4   5  10      489.45      410.69     17.05 o 
  -3   5  10     1409.86     1332.92     25.41 o 
  -2   5  10       24.31       20.72      9.74 o 
  -1   5  10      476.07      542.61     19.32 o 
   0   5  10        0.91       -8.93     14.96 o 
   1   5  10      450.28      498.82     22.24 o 
   2   5  10       12.23      -16.99     16.99 o 
   3   5  10       33.49       45.81     18.51 o 
   4   5  10       20.78        8.91     18.26 o 
   5   5  10      102.31      124.38     23.74 o 
   6   5  10        7.86       17.71     25.64 o 
 -10   6  10      121.58      128.21     28.94 o 
  -9   6  10       83.69      127.02     29.36 o 
  -8   6  10       88.57       94.51     24.79 o 
  -7   6  10        8.27       -9.92     19.03 o 
  -6   6  10      371.04      308.97     19.85 o 
  -5   6  10       65.10       76.09     21.83 o 
  -4   6  10      513.26      534.21     18.36 o 
  -3   6  10      679.51      708.92     20.72 o 
  -2   6  10       25.52        6.11     14.80 o 
  -1   6  10        0.33       -8.52     13.68 o 
   0   6  10       37.18       49.15     14.70 o 
   1   6  10      268.67      199.62     20.16 o 
   2   6  10        9.92      -16.37     16.37 o 
   3   6  10       15.14      -15.87     17.41 o 
   4   6  10       13.67        8.31     20.64 o 
   5   6  10        2.01        2.39     29.32 o 
 -10   7  10        6.43       -6.57     27.73 o 
  -9   7  10       75.46       17.36     27.57 o 
  -8   7  10      387.60      413.29     39.09 o 
  -7   7  10      236.34      209.45     29.06 o 
  -6   7  10      657.96      719.13     32.35 o 
  -5   7  10     1784.59     1818.90     35.34 o 
  -4   7  10     5053.27     4928.39     52.98 o 
  -3   7  10       74.56       71.87     14.68 o 
  -2   7  10      921.27     1003.90     24.11 o 
  -1   7  10       19.10       25.19     14.01 o 
   0   7  10        0.39       -1.25     13.66 o 
   1   7  10      200.83      221.53     20.14 o 
   2   7  10       87.33       60.19     17.96 o 
   3   7  10       24.77       34.79     22.52 o 
   4   7  10        0.27      -23.72     23.72 o 
   5   7  10      119.86      138.59     27.86 o 
 -10   8  10      220.04      260.54     33.57 o 
  -9   8  10        6.96       10.01     25.87 o 
  -8   8  10       16.31       -5.47     24.83 o 
  -7   8  10      148.68      207.30     27.79 o 
  -6   8  10        1.95      -16.46     16.46 o 
  -5   8  10     1674.56     1712.88     37.13 o 
  -4   8  10      765.14      763.69     23.62 o 
  -3   8  10      662.43      670.79     22.97 o 
  -2   8  10      526.60      472.27     23.59 o 
  -1   8  10       57.46       56.23     17.15 o 
   0   8  10      984.63      916.42     31.57 o 
   1   8  10        3.73      -19.64     19.64 o 
   2   8  10       69.09       62.68     26.36 o 
   3   8  10       34.21       11.35     29.60 o 
   4   8  10       16.02       61.29     26.03 o 
  -9   9  10       35.09       93.03     30.95 o 
  -8   9  10        6.26      -14.69     25.48 o 
  -7   9  10       21.30       -5.96     25.59 o 
  -6   9  10       81.53       36.89     22.88 o 
  -5   9  10      596.45      630.26     32.38 o 
  -4   9  10      106.98      106.51     20.00 o 
  -3   9  10      136.90      117.82     16.05 o 
  -2   9  10       16.87       25.72     19.52 o 
  -1   9  10      348.84      320.33     26.98 o 
   0   9  10       29.17       -9.82     23.87 o 
   1   9  10      183.66      181.07     26.76 o 
   2   9  10      195.19      219.63     31.84 o 
   3   9  10        4.44       20.25     26.45 o 
   4   9  10        0.03       -4.46     33.45 o 
  -9  10  10      101.29      171.41     42.54 o 
  -8  10  10       44.09      -13.01     29.38 o 
  -7  10  10       22.20       16.81     31.99 o 
  -6  10  10      137.74      107.84     30.07 o 
  -5  10  10       12.05      -10.53     27.60 o 
  -4  10  10      328.35      389.06     24.41 o 
  -3  10  10      167.02      167.30     22.22 o 
  -2  10  10      320.66      334.68     30.83 o 
  -1  10  10      237.50      198.09     25.78 o 
   0  10  10        8.89       16.22     24.55 o 
   1  10  10       43.57       71.22     28.03 o 
   2  10  10       89.68       62.83     33.60 o 
   3  10  10        0.27      -27.53     27.53 o 
  -8  11  10       10.12        3.59     33.72 o 
  -7  11  10       15.62       34.91     44.39 o 
  -6  11  10        7.02      -15.66     30.59 o 
  -5  11  10        0.03       31.98     25.76 o 
  -4  11  10       33.20       11.58     24.20 o 
  -3  11  10      124.66      160.01     28.82 o 
  -2  11  10       17.84       44.17     23.53 o 
  -1  11  10       92.52       84.17     24.98 o 
   0  11  10       81.38       96.98     30.04 o 
   1  11  10      100.45       55.78     30.29 o 
   2  11  10       27.75       40.95     33.13 o 
  -8  12  10        0.16      -16.39     33.39 o 
  -7  12  10        0.08       27.80     42.40 o 
  -6  12  10       37.28      102.06     33.27 o 
  -5  12  10        0.27      -27.91     27.91 o 
  -4  12  10      116.18       93.84     28.41 o 
  -3  12  10       36.48       27.14     26.86 o 
  -2  12  10       44.85       71.51     29.72 o 
  -1  12  10       21.50       24.02     27.19 o 
   0  12  10        1.57       -5.42     27.10 o 
   1  12  10       11.11       34.83     33.51 o 
  -7  13  10       79.21       51.25     44.75 o 
  -6  13  10       11.43       35.71     40.07 o 
  -5  13  10       11.73       62.07     35.61 o 
  -4  13  10       52.72       22.31     38.18 o 
  -3  13  10       10.50        4.09     34.56 o 
  -2  13  10        4.31      -30.84     30.84 o 
  -1  13  10        2.92       37.74     32.97 o 
   0  13  10        8.12       14.90     30.36 o 
  -5  14  10        0.14      -37.03     37.03 o 
  -4  14  10        2.20      -19.62     36.08 o 
  -3  14  10      225.95      251.25     41.43 o 
  -2  14  10        0.01      -27.59     29.52 o 
  -2 -14  11      118.38       75.48     59.96 o 
  -1 -14  11       49.31       44.25     28.32 o 
   0 -14  11        9.55       37.17     27.75 o 
   1 -14  11        0.70        7.60     24.59 o 
   2 -14  11        0.61       -1.99     24.02 o 
   3 -14  11        1.54       -7.56     27.41 o 
  -4 -13  11        2.13      -35.03     35.03 o 
  -3 -13  11        0.07       11.79     36.65 o 
  -2 -13  11       25.28       54.28     26.51 o 
  -1 -13  11       20.17       18.03     25.41 o 
   0 -13  11       95.77       79.53     26.47 o 
   1 -13  11        3.91       15.43     22.49 o 
   2 -13  11       76.22      107.09     27.09 o 
   3 -13  11       48.42      -25.82     25.82 o 
   4 -13  11        2.42        5.58     23.82 o 
  -5 -12  11       12.75      -34.71     34.71 o 
  -4 -12  11      113.08      148.49     49.26 o 
  -3 -12  11       25.13       39.89     26.32 o 
  -2 -12  11       58.25       54.82     22.26 o 
  -1 -12  11       39.27       24.84     20.73 o 
   0 -12  11        1.90       29.16     21.74 o 
   1 -12  11       29.38       70.76     23.55 o 
   2 -12  11       66.77      119.47     25.62 o 
   3 -12  11       31.34       -4.10     23.80 o 
   4 -12  11       80.68       77.11     24.85 o 
   5 -12  11        1.58       -1.41     25.73 o 
  -6 -11  11      206.73      271.27     45.12 o 
  -5 -11  11       61.25       10.61     48.26 o 
  -4 -11  11       95.90       74.90     28.52 o 
  -3 -11  11        0.24       11.66     26.15 o 
  -2 -11  11       14.77       22.96     18.71 o 
  -1 -11  11        8.65       -5.66     16.33 o 
   0 -11  11       18.74       14.14     21.42 o 
   1 -11  11       11.59       23.51     21.26 o 
   2 -11  11      131.55      166.39     27.02 o 
   3 -11  11       19.12       17.70     24.16 o 
   4 -11  11        5.43        1.13     23.90 o 
   5 -11  11       84.28       65.16     26.40 o 
  -6 -10  11      123.08      117.40     41.46 o 
  -5 -10  11        8.58       15.17     28.86 o 
  -4 -10  11       35.37       29.96     21.35 o 
  -3 -10  11      202.20      243.53     25.17 o 
  -2 -10  11      153.43      175.13     17.79 o 
  -1 -10  11        0.89       -6.40     15.50 o 
   0 -10  11        0.05        2.49     15.67 o 
   1 -10  11        5.49        3.76     19.54 o 
   2 -10  11       32.40       18.52     21.73 o 
   3 -10  11       15.10        1.47     20.37 o 
   4 -10  11       42.22       50.31     25.77 o 
   5 -10  11       35.48       58.57     25.02 o 
   6 -10  11       11.29       -5.26     25.71 o 
  -7  -9  11        2.93      -29.66     29.66 o 
  -6  -9  11        1.72       20.72     28.29 o 
  -5  -9  11       58.10      102.74     24.49 o 
  -4  -9  11       50.21       44.66     21.13 o 
  -3  -9  11       66.82       47.45     16.54 o 
  -2  -9  11      255.98      293.53     22.56 o 
  -1  -9  11      155.02      177.73     15.38 o 
   0  -9  11      106.73      140.50     15.37 o 
   1  -9  11      160.55      186.85     21.87 o 
   2  -9  11        0.09      -21.80     21.80 o 
   3  -9  11      293.33      274.72     29.46 o 
   4  -9  11       22.65       25.03     22.72 o 
   5  -9  11        0.84      -12.85     22.42 o 
   6  -9  11        0.36       -7.04     22.80 o 
  -7  -8  11        9.97      -21.53     29.56 o 
  -6  -8  11       61.45       18.73     28.99 o 
  -5  -8  11       31.35       39.00     21.20 o 
  -4  -8  11      821.99      798.39     25.88 o 
  -3  -8  11      127.08      155.12     15.26 o 
  -2  -8  11      593.89      585.49     19.03 o 
  -1  -8  11      125.30      116.08     14.27 o 
   0  -8  11      454.68      495.85     21.79 o 
   1  -8  11      111.08       61.79     17.38 o 
   2  -8  11      197.03      199.36     20.34 o 
   3  -8  11      160.38      169.31     25.28 o 
   4  -8  11        7.41      -12.86     20.83 o 
   5  -8  11        3.51       17.90     21.40 o 
   6  -8  11        3.18      -22.46     22.46 o 
  -8  -7  11       32.59       38.87     36.01 o 
  -7  -7  11      186.14      133.52     27.27 o 
  -6  -7  11       49.09       30.53     21.22 o 
  -5  -7  11      121.60      146.99     19.13 o 
  -4  -7  11      956.69      932.90     25.07 o 
  -3  -7  11      114.95      111.19     13.11 o 
  -2  -7  11        4.07      -12.72     12.72 o 
  -1  -7  11      100.83      102.68     12.72 o 
   0  -7  11      214.71      190.98     17.48 o 
   1  -7  11      160.86      153.44     22.15 o 
   2  -7  11       55.33       59.47     14.60 o 
   3  -7  11       18.14        8.96     13.39 o 
   4  -7  11        4.56       17.75     16.16 o 
   5  -7  11       19.67       25.11     19.37 o 
   6  -7  11      162.59      197.30     26.78 o 
   7  -7  11        7.68      -29.13     29.13 o 
  -8  -6  11      204.63      237.33     31.13 o 
  -7  -6  11       20.47       13.10     24.44 o 
  -6  -6  11        1.28      -16.74     20.45 o 
  -5  -6  11       13.63       38.10     16.83 o 
  -4  -6  11      265.31      263.78     18.23 o 
  -3  -6  11     1671.55     1658.30     26.90 o 
  -2  -6  11      193.56      212.50     12.64 o 
  -1  -6  11     1474.29     1559.88     23.90 o 
   0  -6  11       56.80       62.15      9.28 o 
   1  -6  11       37.64       46.74     11.79 o 
   2  -6  11       12.75       11.48     13.52 o 
   3  -6  11       70.84       61.13     18.13 o 
   4  -6  11       25.98       22.16     15.69 o 
   5  -6  11        1.84       15.79     17.82 o 
   6  -6  11       17.04      -14.24     20.80 o 
   7  -6  11       10.17       -9.02     21.74 o 
  -9  -5  11       53.78       39.36     32.02 o 
  -8  -5  11       24.07       46.75     25.36 o 
  -7  -5  11      172.53      169.48     26.11 o 
  -6  -5  11        0.08        8.41     16.36 o 
  -5  -5  11     1776.25     1795.96     33.71 o 
  -4  -5  11     3745.14     3805.22     45.97 o 
  -3  -5  11        8.81       -2.52     12.47 o 
  -2  -5  11      134.22      114.58     12.97 o 
  -1  -5  11      714.56      668.72     20.04 o 
   0  -5  11      247.64      271.67     15.31 o 
   1  -5  11       96.54      103.62     15.84 o 
   2  -5  11       29.47       10.60     12.39 o 
   3  -5  11       22.69        5.65     14.57 o 
   4  -5  11       71.51       53.87     17.94 o 
   5  -5  11        1.35      -18.72     18.72 o 
   6  -5  11       10.86       18.60     23.35 o 
   7  -5  11       34.20       49.78     22.49 o 
  -9  -4  11        2.04      -27.17     27.17 o 
  -8  -4  11       86.85       51.94     27.70 o 
  -7  -4  11       20.74       36.65     21.69 o 
  -6  -4  11      656.78      614.57     26.66 o 
  -5  -4  11     1680.63     1598.77     33.47 o 
  -4  -4  11     3864.22     3790.68     42.25 o 
  -3  -4  11      722.56      648.69     18.75 o 
  -2  -4  11        0.97        0.06      9.69 o 
  -1  -4  11        0.40       -4.96     11.32 o 
   0  -4  11     1123.93     1226.32     28.18 o 
   1  -4  11      339.39      391.45     19.84 o 
   2  -4  11       54.14       47.06     15.15 o 
   3  -4  11      151.17      117.34     16.21 o 
   4  -4  11       73.69       58.75     16.16 o 
   5  -4  11       12.22       11.35     19.12 o 
   6  -4  11       51.13       40.98     23.76 o 
   7  -4  11      130.84      198.22     28.29 o 
  -9  -3  11       17.76      -27.61     34.99 o 
  -8  -3  11        0.10      -24.14     24.14 o 
  -7  -3  11        3.50        6.47     19.88 o 
  -6  -3  11        2.17        0.59     18.92 o 
  -5  -3  11      580.40      634.99     23.95 o 
  -4  -3  11        1.06        0.21     12.98 o 
  -3  -3  11      269.69      299.29     17.19 o 
  -2  -3  11      215.47      253.26     15.06 o 
  -1  -3  11      437.02      431.16     18.19 o 
   0  -3  11     1171.85     1297.37     26.24 o 
   1  -3  11      390.01      433.51     17.47 o 
   2  -3  11      253.76      312.14     18.67 o 
   3  -3  11      165.82      168.03     19.35 o 
   4  -3  11       70.01       92.54     17.43 o 
   5  -3  11      133.99      138.69     20.52 o 
   6  -3  11      395.49      403.38     26.56 o 
   7  -3  11       37.54       32.62     23.05 o 
  -9  -2  11       24.77       66.09     28.78 o 
  -8  -2  11       10.45       20.01     27.46 o 
  -7  -2  11      377.20      399.84     27.01 o 
  -6  -2  11        2.65      -19.94     19.94 o 
  -5  -2  11       46.45       53.81     17.21 o 
  -4  -2  11        4.54        3.59     11.18 o 
  -3  -2  11      148.71      174.70     13.44 o 
  -2  -2  11      616.33      675.82     19.47 o 
  -1  -2  11       27.80       11.40     12.25 o 
   0  -2  11      426.06      459.78     19.22 o 
   1  -2  11      776.95      875.71     25.30 o 
   2  -2  11        7.77       35.42     15.13 o 
   3  -2  11      126.08      134.41     17.48 o 
   4  -2  11        0.13        4.97     15.70 o 
   5  -2  11        8.39       23.34     20.65 o 
   6  -2  11      138.72      123.58     24.03 o 
   7  -2  11       15.29       -8.49     20.32 o 
 -10  -1  11        2.94        6.96     35.53 o 
  -9  -1  11       26.14        3.44     25.71 o 
  -8  -1  11      323.93      315.37     31.47 o 
  -7  -1  11        0.07       -5.39     21.40 o 
  -6  -1  11        2.97        0.17     16.52 o 
  -5  -1  11        0.30        8.05     14.63 o 
  -4  -1  11        6.16       -2.53     10.33 o 
  -3  -1  11      225.65      212.18     15.09 o 
  -2  -1  11       92.59       80.97     10.95 o 
  -1  -1  11       61.07      107.98     14.33 o 
   0  -1  11      499.45      523.45     17.87 o 
   1  -1  11       91.46       69.36     15.68 o 
   2  -1  11      162.73      175.03     17.21 o 
   3  -1  11       17.88       18.93     13.75 o 
   4  -1  11        0.12       -1.84     17.07 o 
   5  -1  11       34.83       20.26     24.24 o 
   6  -1  11      654.37      635.51     30.16 o 
   7  -1  11        3.06        2.06     21.58 o 
 -10   0  11        1.14      -28.13     28.13 o 
  -9   0  11      104.64       76.22     25.80 o 
  -8   0  11       23.37       11.89     23.87 o 
  -7   0  11      204.31      191.26     22.54 o 
  -6   0  11       27.73        0.24     16.35 o 
  -5   0  11        0.02       -8.25     14.42 o 
  -4   0  11       23.32       11.81     13.30 o 
  -3   0  11      216.43      280.87     15.35 o 
  -2   0  11        6.25        7.69     11.54 o 
  -1   0  11      139.50      114.25     13.78 o 
   0   0  11       51.01       59.27     13.01 o 
   1   0  11        7.52        4.55     14.37 o 
   2   0  11       47.48       58.74     15.76 o 
   3   0  11       16.40       10.95     14.85 o 
   4   0  11        1.15       -9.12     17.42 o 
   5   0  11        0.00       18.50     20.18 o 
   6   0  11      320.09      390.48     27.61 o 
 -10   1  11        0.31      -22.21     26.00 o 
  -9   1  11       59.00       84.76     28.13 o 
  -8   1  11      104.89       79.17     25.69 o 
  -7   1  11      304.63      291.44     24.36 o 
  -6   1  11      118.39       80.20     18.97 o 
  -5   1  11        3.67       38.41     14.79 o 
  -4   1  11       33.90       29.88     12.90 o 
  -3   1  11      394.81      382.38     16.45 o 
  -2   1  11      136.10      182.84     14.65 o 
  -1   1  11       65.09       99.01     13.24 o 
   0   1  11        1.18      -11.89     11.89 o 
   1   1  11       93.53       34.81     14.70 o 
   2   1  11       94.55      111.14     16.30 o 
   3   1  11      104.64      131.18     17.17 o 
   4   1  11       45.38       43.11     19.39 o 
   5   1  11       24.45       67.05     20.33 o 
   6   1  11       27.16      -21.27     21.27 o 
 -10   2  11        8.75      -20.17     27.03 o 
  -9   2  11       15.88        5.82     31.41 o 
  -8   2  11        0.00      -24.93     24.93 o 
  -7   2  11        4.32       18.33     18.83 o 
  -6   2  11      100.22       85.70     19.29 o 
  -5   2  11        9.64       51.95     14.99 o 
  -4   2  11       20.64       39.41     13.98 o 
  -3   2  11       20.71       13.47     12.64 o 
  -2   2  11      325.53      300.73     15.65 o 
  -1   2  11       15.84        8.76     13.49 o 
   0   2  11       19.82       22.71     11.37 o 
   1   2  11        0.37      -11.27     12.30 o 
   2   2  11      194.60      171.97     16.80 o 
   3   2  11       17.33       43.08     17.68 o 
   4   2  11       37.38       14.51     18.12 o 
   5   2  11        0.34       -8.44     19.81 o 
   6   2  11        3.30        0.86     24.25 o 
 -10   3  11        5.25       -5.98     26.89 o 
  -9   3  11        1.56       -7.53     28.47 o 
  -8   3  11       84.54       60.33     26.76 o 
  -7   3  11       38.22       17.80     20.99 o 
  -6   3  11       57.52       52.10     18.57 o 
  -5   3  11       27.11       18.56     13.81 o 
  -4   3  11       71.33       68.47     13.13 o 
  -3   3  11      259.69      247.22     15.79 o 
  -2   3  11       37.48       27.47     11.88 o 
  -1   3  11      287.72      305.51     15.40 o 
   0   3  11        8.94       43.02     14.42 o 
   1   3  11      530.79      453.31     16.51 o 
   2   3  11       16.52       20.63     13.83 o 
   3   3  11      138.04      133.94     19.56 o 
   4   3  11        0.07      -17.68     17.68 o 
   5   3  11        4.20      -12.39     18.50 o 
   6   3  11       26.71       16.91     21.45 o 
 -10   4  11      151.49      136.14     32.66 o 
  -9   4  11      389.68      374.02     39.35 o 
  -8   4  11      267.37      241.14     31.11 o 
  -7   4  11      417.52      419.14     29.12 o 
  -6   4  11      675.69      631.82     27.65 o 
  -5   4  11        0.20       -5.54     14.50 o 
  -4   4  11     1052.30     1108.20     24.21 o 
  -3   4  11      111.57      122.90     13.68 o 
  -2   4  11     1647.89     1693.75     27.50 o 
  -1   4  11       99.12       85.69     11.52 o 
   0   4  11       52.97       83.72     13.43 o 
   1   4  11       86.57      108.31     16.81 o 
   2   4  11       39.59       40.32     17.00 o 
   3   4  11        1.85       36.37     20.47 o 
   4   4  11        7.81       18.91     17.95 o 
   5   4  11       41.62       49.72     21.62 o 
 -10   5  11        8.71       -7.71     28.53 o 
  -9   5  11        1.68       19.23     28.65 o 
  -8   5  11      287.84      311.14     31.47 o 
  -7   5  11        5.54       21.04     23.26 o 
  -6   5  11      103.22      101.06     18.89 o 
  -5   5  11       23.46       51.52     14.41 o 
  -4   5  11      433.08      451.57     18.58 o 
  -3   5  11        0.00       -0.59     11.56 o 
  -2   5  11      196.93      185.79     12.31 o 
  -1   5  11      277.33      295.72     17.50 o 
   0   5  11     1502.85     1412.36     31.50 o 
   1   5  11      273.29      263.86     20.96 o 
   2   5  11        3.86       -7.53     16.80 o 
   3   5  11       42.78       22.68     18.97 o 
   4   5  11        0.05       15.34     19.08 o 
   5   5  11      105.72       81.98     25.51 o 
 -10   6  11       37.83       16.67     26.77 o 
  -9   6  11       32.84      -17.77     26.71 o 
  -8   6  11      149.32      154.75     26.46 o 
  -7   6  11       65.62       30.09     20.75 o 
  -6   6  11        0.07        3.73     18.92 o 
  -5   6  11       36.38       39.49     14.28 o 
  -4   6  11        7.24      -10.88     12.46 o 
  -3   6  11       75.53       62.63     12.16 o 
  -2   6  11      579.88      573.46     18.33 o 
  -1   6  11      144.77      135.02     17.15 o 
   0   6  11       63.52       84.35     17.50 o 
   1   6  11       52.26       47.38     17.56 o 
   2   6  11       35.29       38.14     18.22 o 
   3   6  11       70.98       97.82     22.73 o 
   4   6  11       62.87       29.68     24.07 o 
   5   6  11        0.44      -24.36     24.36 o 
  -9   7  11       14.49       31.70     30.56 o 
  -8   7  11      121.20       86.58     27.87 o 
  -7   7  11       76.91       63.35     21.51 o 
  -6   7  11      329.85      339.99     24.51 o 
  -5   7  11     1026.06      958.52     26.61 o 
  -4   7  11     2205.17     2082.77     36.58 o 
  -3   7  11      123.38      122.06     15.90 o 
  -2   7  11       28.70       22.44     14.95 o 
  -1   7  11       73.64       66.80     17.25 o 
   0   7  11      335.02      288.21     21.98 o 
   1   7  11       32.93       26.89     21.86 o 
   2   7  11      760.48      766.77     30.76 o 
   3   7  11       72.65       67.75     23.92 o 
   4   7  11       35.31        7.49     27.92 o 
  -9   8  11       28.63       25.46     28.75 o 
  -8   8  11        0.38      -22.99     25.86 o 
  -7   8  11       62.98       51.21     23.87 o 
  -6   8  11       68.05       74.51     23.03 o 
  -5   8  11       19.55      -19.47     19.47 o 
  -4   8  11      381.19      380.17     20.01 o 
  -3   8  11      587.63      567.69     22.88 o 
  -2   8  11      295.37      331.09     23.05 o 
  -1   8  11      244.25      258.53     24.46 o 
   0   8  11       10.64        0.41     17.29 o 
   1   8  11       26.98       -0.10     18.25 o 
   2   8  11      288.67      246.68     30.84 o 
   3   8  11      102.33      108.23     35.48 o 
   4   8  11       49.22       76.57     30.68 o 
  -9   9  11       10.64      -19.22     30.72 o 
  -8   9  11        2.87      -33.02     33.02 o 
  -7   9  11       19.15        7.38     25.14 o 
  -6   9  11       33.07       52.04     26.63 o 
  -5   9  11       13.37       21.68     22.86 o 
  -4   9  11       22.77       10.45     17.85 o 
  -3   9  11      265.27      302.90     22.46 o 
  -2   9  11      138.04      102.20     20.07 o 
  -1   9  11        2.96        9.39     21.17 o 
   0   9  11      155.29      199.84     24.68 o 
   1   9  11      141.37      134.32     28.73 o 
   2   9  11        8.57      -16.07     26.37 o 
   3   9  11       26.87       55.19     29.74 o 
  -8  10  11        1.78      -31.38     31.38 o 
  -7  10  11      329.09      378.56     40.02 o 
  -6  10  11       91.93      101.82     31.80 o 
  -5  10  11      134.34      162.87     27.46 o 
  -4  10  11        2.76      -19.95     19.95 o 
  -3  10  11       90.30       95.76     22.59 o 
  -2  10  11       22.98       71.56     21.87 o 
  -1  10  11       25.87       23.73     22.02 o 
   0  10  11      485.15      457.61     33.49 o 
   1  10  11       94.67       86.55     33.77 o 
   2  10  11      431.20      414.98     41.56 o 
  -8  11  11       99.53       77.74     33.69 o 
  -7  11  11       48.12       97.90     34.63 o 
  -6  11  11        6.19       -3.77     29.85 o 
  -5  11  11        0.82        5.79     26.44 o 
  -4  11  11        0.20       31.28     28.16 o 
  -3  11  11        1.71      -20.47     20.47 o 
  -2  11  11      199.12      237.07     30.30 o 
  -1  11  11       43.34       62.89     28.56 o 
   0  11  11        6.82        8.73     33.73 o 
   1  11  11       16.51      -14.96     30.34 o 
  -7  12  11       24.37       74.28     37.36 o 
  -6  12  11       18.93       34.23     36.80 o 
  -5  12  11       50.07       87.26     34.93 o 
  -4  12  11        1.45      -31.95     31.95 o 
  -3  12  11        0.22      -12.70     29.71 o 
  -2  12  11      196.81      184.16     35.00 o 
  -1  12  11       19.10       -1.13     44.62 o 
   0  12  11        0.94       18.70     38.46 o 
  -6  13  11       24.66       76.46     47.80 o 
  -5  13  11       19.65       38.70     36.49 o 
  -4  13  11       32.18      -27.75     27.75 o 
  -3  13  11       21.07       24.49     47.25 o 
  -2  13  11        1.80       14.02     31.16 o 
  -1  13  11        2.22      -32.51     32.51 o 
  -1 -14  12        2.97       12.49     32.68 o 
   0 -14  12       18.50        5.47     26.78 o 
   1 -14  12       31.63       25.07     28.14 o 
  -3 -13  12        8.78      -15.80     31.33 o 
  -2 -13  12       59.84       27.73     33.04 o 
  -1 -13  12        8.41      -24.50     24.50 o 
   0 -13  12       13.66      -25.50     25.50 o 
   1 -13  12        5.72       18.86     23.97 o 
   2 -13  12        8.92       39.78     24.89 o 
   3 -13  12        0.47       41.96     26.70 o 
  -4 -12  12       12.97        0.64     32.49 o 
  -3 -12  12       75.73       62.82     27.21 o 
  -2 -12  12       20.83      -26.26     26.26 o 
  -1 -12  12       48.58       68.14     21.54 o 
   0 -12  12        0.04      -16.33     22.87 o 
   1 -12  12       31.43       45.89     25.33 o 
   2 -12  12        1.05      -23.20     23.20 o 
   3 -12  12        1.61       -9.58     22.78 o 
   4 -12  12       20.07       -2.61     24.15 o 
  -5 -11  12       46.25       77.32     32.92 o 
  -4 -11  12        0.46       19.59     26.63 o 
  -3 -11  12        2.50       12.67     26.68 o 
  -2 -11  12        3.38       13.55     20.88 o 
  -1 -11  12       49.43       40.70     19.36 o 
   0 -11  12        1.10        8.26     20.58 o 
   1 -11  12        1.15      -19.86     19.86 o 
   2 -11  12       23.53       23.04     22.56 o 
   3 -11  12      137.01      120.87     25.42 o 
   4 -11  12       11.69       20.22     28.57 o 
   5 -11  12       10.65       27.67     27.49 o 
  -6 -10  12        1.00      -16.71     33.05 o 
  -5 -10  12       31.18       78.26     29.30 o 
  -4 -10  12       21.66       22.78     25.06 o 
  -3 -10  12       11.69       21.47     20.67 o 
  -2 -10  12        0.09       -8.39     16.55 o 
  -1 -10  12      230.09      241.24     20.07 o 
   0 -10  12        0.02        9.87     19.26 o 
   1 -10  12      397.83      422.49     27.98 o 
   2 -10  12       43.97       34.18     23.62 o 
   3 -10  12        0.17      -21.58     21.58 o 
   4 -10  12        2.93       10.39     25.03 o 
   5 -10  12        8.43      -13.56     25.03 o 
  -7  -9  12        4.09       -0.86     30.49 o 
  -6  -9  12       68.49       83.90     30.31 o 
  -5  -9  12       45.16       42.58     22.20 o 
  -4  -9  12       16.81       16.98     21.79 o 
  -3  -9  12       33.49       37.28     18.98 o 
  -2  -9  12       17.47       29.91     16.14 o 
  -1  -9  12      330.39      324.30     18.90 o 
   0  -9  12      509.65      506.49     24.00 o 
   1  -9  12        1.88       27.58     19.06 o 
   2  -9  12      273.94      264.46     24.49 o 
   3  -9  12       83.88       75.95     27.39 o 
   4  -9  12       30.17      -19.34     24.12 o 
   5  -9  12        0.00      -23.93     23.93 o 
  -7  -8  12       12.57      -23.50     33.30 o 
  -6  -8  12       26.75       43.62     24.03 o 
  -5  -8  12       34.68       65.59     21.41 o 
  -4  -8  12      645.21      621.45     25.50 o 
  -3  -8  12        9.02        8.74     15.84 o 
  -2  -8  12      570.84      624.19     20.27 o 
  -1  -8  12      712.33      767.12     23.82 o 
   0  -8  12       18.77       24.78     15.83 o 
   1  -8  12      718.93      673.21     26.71 o 
   2  -8  12        0.82        5.99     18.61 o 
   3  -8  12      247.90      219.77     27.00 o 
   4  -8  12       31.85       15.54     22.68 o 
   5  -8  12       66.62       73.67     22.81 o 
   6  -8  12        3.62       -0.52     23.88 o 
  -8  -7  12        5.96      -18.54     30.48 o 
  -7  -7  12       23.86       14.38     26.22 o 
  -6  -7  12       33.15       43.05     20.88 o 
  -5  -7  12      109.39      141.70     21.99 o 
  -4  -7  12      401.18      430.88     20.93 o 
  -3  -7  12      319.42      352.79     19.71 o 
  -2  -7  12       77.22       82.36     14.75 o 
  -1  -7  12       68.92       31.95     12.49 o 
   0  -7  12        7.48       -2.04     13.82 o 
   1  -7  12       37.48       18.89     16.80 o 
   2  -7  12       20.64       44.17     17.32 o 
   3  -7  12        6.48       16.90     16.97 o 
   4  -7  12       12.89       15.95     18.14 o 
   5  -7  12       56.27       35.85     22.06 o 
   6  -7  12       23.75       31.46     25.78 o 
  -8  -6  12       22.68       72.90     31.21 o 
  -7  -6  12       83.27       87.51     25.66 o 
  -6  -6  12        7.88        1.12     18.88 o 
  -5  -6  12      304.99      275.36     21.63 o 
  -4  -6  12        5.10        0.30     14.51 o 
  -3  -6  12      386.78      411.36     17.40 o 
  -2  -6  12     1361.21     1250.20     30.73 o 
  -1  -6  12        6.34       -0.51     12.36 o 
   0  -6  12      208.87      214.56     17.06 o 
   1  -6  12       73.06       65.19     16.71 o 
   2  -6  12      386.19      397.81     23.16 o 
   3  -6  12       75.36       41.37     16.60 o 
   4  -6  12       11.98        7.35     17.07 o 
   5  -6  12        0.01       20.80     19.71 o 
   6  -6  12        1.00       67.23     22.62 o 
  -8  -5  12        3.25       -1.99     26.19 o 
  -7  -5  12        9.69        2.23     23.95 o 
  -6  -5  12      460.45      452.65     25.23 o 
  -5  -5  12       26.61       -4.62     18.04 o 
  -4  -5  12       91.25       81.68     17.05 o 
  -3  -5  12      147.57      169.41     16.04 o 
  -2  -5  12      549.64      591.90     22.52 o 
  -1  -5  12        5.39      -12.20     13.62 o 
   0  -5  12      212.39      190.31     15.38 o 
   1  -5  12      114.26      148.50     15.85 o 
   2  -5  12      994.27      940.43     27.92 o 
   3  -5  12      108.94       85.95     17.68 o 
   4  -5  12      319.46      399.99     23.67 o 
   5  -5  12       14.24        7.18     19.86 o 
   6  -5  12       18.76       39.96     23.68 o 
  -9  -4  12        8.10        7.34     28.48 o 
  -8  -4  12       21.68       46.53     26.34 o 
  -7  -4  12        0.97       -2.79     20.63 o 
  -6  -4  12      194.36      209.49     20.83 o 
  -5  -4  12        9.19       -4.75     15.50 o 
  -4  -4  12      160.91      151.49     17.00 o 
  -3  -4  12       11.67       24.99     12.20 o 
  -2  -4  12      147.18      151.07     12.14 o 
  -1  -4  12      149.55      165.00     13.60 o 
   0  -4  12        0.79      -12.10     12.61 o 
   1  -4  12        0.09      -13.31     13.31 o 
   2  -4  12        7.89       -7.55     14.91 o 
   3  -4  12       31.85       21.68     16.07 o 
   4  -4  12       50.51       -0.66     16.63 o 
   5  -4  12       87.12       69.74     20.56 o 
   6  -4  12        2.07        3.75     22.96 o 
  -9  -3  12        0.78       19.57     30.78 o 
  -8  -3  12        5.51       -1.52     26.31 o 
  -7  -3  12      139.49      122.53     21.91 o 
  -6  -3  12        6.34      -16.27     18.15 o 
  -5  -3  12      500.56      443.52     23.44 o 
  -4  -3  12        8.96      -14.90     14.90 o 
  -3  -3  12       17.69       25.98     11.01 o 
  -2  -3  12      270.48      288.73     13.06 o 
  -1  -3  12       45.94       51.09     14.11 o 
   0  -3  12      120.07      157.74     15.90 o 
   1  -3  12        0.02       12.34     14.50 o 
   2  -3  12      277.91      246.11     19.90 o 
   3  -3  12      264.98      261.18     20.40 o 
   4  -3  12      105.59      130.90     19.03 o 
   5  -3  12       46.31       73.64     21.08 o 
   6  -3  12        0.18       -1.53     24.59 o 
  -9  -2  12       24.68       28.66     27.53 o 
  -8  -2  12      158.28      124.29     27.84 o 
  -7  -2  12       33.23       12.48     28.36 o 
  -6  -2  12      143.51      164.60     21.44 o 
  -5  -2  12       19.94       28.63     17.20 o 
  -4  -2  12       17.34        8.41     14.49 o 
  -3  -2  12        1.24       -3.13     10.45 o 
  -2  -2  12       25.22       22.64     12.61 o 
  -1  -2  12       15.26        7.50     14.34 o 
   0  -2  12       49.33       65.40     14.63 o 
   1  -2  12       24.35        3.96     15.42 o 
   2  -2  12       78.41       70.67     16.62 o 
   3  -2  12       34.68       34.14     15.93 o 
   4  -2  12        9.06       -9.31     17.03 o 
   5  -2  12        3.91        2.25     19.16 o 
   6  -2  12      423.25      425.28     28.69 o 
  -9  -1  12       81.71      120.57     37.64 o 
  -8  -1  12       65.30       62.23     25.62 o 
  -7  -1  12        5.55       -2.54     24.40 o 
  -6  -1  12       58.21       45.81     20.05 o 
  -5  -1  12       20.27       27.17     16.08 o 
  -4  -1  12      139.65      171.46     14.99 o 
  -3  -1  12       23.03       21.60     13.03 o 
  -2  -1  12       55.44       79.21     13.54 o 
  -1  -1  12       24.51       15.07     14.30 o 
   0  -1  12      119.48      136.08     15.23 o 
   1  -1  12        0.15      -14.60     14.60 o 
   2  -1  12      103.72      128.76     16.93 o 
   3  -1  12       39.54       25.28     16.92 o 
   4  -1  12        0.29       23.99     18.95 o 
   5  -1  12        0.68       -7.93     20.55 o 
   6  -1  12        1.50       -6.35     20.85 o 
 -10   0  12        8.27        2.30     28.80 o 
  -9   0  12        7.35       17.06     24.27 o 
  -8   0  12       18.72       -6.41     21.59 o 
  -7   0  12      243.69      209.56     29.75 o 
  -6   0  12       44.01       16.94     17.51 o 
  -5   0  12       61.77       12.10     14.31 o 
  -4   0  12        0.16      -12.82     12.82 o 
  -3   0  12      234.72      268.21     16.24 o 
  -2   0  12       19.55        7.31     13.83 o 
  -1   0  12      482.36      535.46     20.17 o 
   0   0  12        2.61        4.11     14.85 o 
   1   0  12      124.50      129.48     16.47 o 
   2   0  12       34.52       24.90     14.99 o 
   3   0  12      127.26      149.66     16.75 o 
   4   0  12       19.34       44.65     17.84 o 
   5   0  12       29.43        1.23     19.46 o 
   6   0  12        3.84       -6.69     22.96 o 
 -10   1  12      102.90      135.64     35.13 o 
  -9   1  12       65.07       89.33     29.72 o 
  -8   1  12      146.70       63.04     23.64 o 
  -7   1  12        0.05      -21.11     21.11 o 
  -6   1  12      163.99      142.94     20.15 o 
  -5   1  12        9.15       -0.95     14.35 o 
  -4   1  12       21.43       12.79     13.37 o 
  -3   1  12      184.33      166.87     14.63 o 
  -2   1  12      167.43      185.64     15.68 o 
  -1   1  12      157.85      163.55     18.30 o 
   0   1  12       43.98       33.51     13.41 o 
   1   1  12       48.41       47.95     14.54 o 
   2   1  12      446.29      420.94     20.71 o 
   3   1  12        1.60       12.63     16.61 o 
   4   1  12        0.02       25.12     18.87 o 
   5   1  12        8.18      -18.72     18.72 o 
   6   1  12      129.20      140.52     23.21 o 
 -10   2  12      135.13      116.35     30.09 o 
  -9   2  12       17.95      -16.45     28.27 o 
  -8   2  12       41.95       43.64     25.04 o 
  -7   2  12        1.98      -14.20     21.41 o 
  -6   2  12       11.48       47.86     19.20 o 
  -5   2  12        3.30      -13.13     15.21 o 
  -4   2  12      103.06      132.13     15.79 o 
  -3   2  12      192.78      204.37     15.54 o 
  -2   2  12      861.62      866.01     22.30 o 
  -1   2  12       59.93       61.58     13.88 o 
   0   2  12       94.03       80.52     13.45 o 
   1   2  12      183.82      156.68     15.32 o 
   2   2  12      220.37      191.55     18.23 o 
   3   2  12        0.18       -0.27     17.02 o 
   4   2  12        0.20       -7.18     18.02 o 
   5   2  12        0.09      -18.37     18.37 o 
 -10   3  12       55.05       -7.19     28.42 o 
  -9   3  12       66.68       37.95     29.88 o 
  -8   3  12      172.55      160.18     28.47 o 
  -7   3  12       54.30       35.47     23.14 o 
  -6   3  12       75.92       63.01     19.40 o 
  -5   3  12        1.42       21.38     15.01 o 
  -4   3  12        1.66        0.67     13.21 o 
  -3   3  12      102.59      113.12     14.76 o 
  -2   3  12       42.84       51.26     12.58 o 
  -1   3  12     2289.65     2161.70     32.19 o 
   0   3  12      432.83      473.32     17.59 o 
   1   3  12       99.22      122.07     16.84 o 
   2   3  12      436.00      473.15     24.86 o 
   3   3  12      144.47      155.42     20.48 o 
   4   3  12       53.72       45.16     18.99 o 
   5   3  12       14.86       10.53     19.80 o 
 -10   4  12       45.50      128.42     31.27 o 
  -9   4  12      102.63       91.81     28.20 o 
  -8   4  12       49.77      100.29     30.97 o 
  -7   4  12       98.52       95.01     22.76 o 
  -6   4  12     1107.75     1030.67     33.53 o 
  -5   4  12        0.10        9.93     15.16 o 
  -4   4  12      356.82      398.09     17.85 o 
  -3   4  12       20.87        3.07     12.87 o 
  -2   4  12     1697.50     1666.08     29.36 o 
  -1   4  12      793.36      775.90     22.48 o 
   0   4  12       59.65       -1.67     15.61 o 
   1   4  12      685.65      777.69     28.33 o 
   2   4  12       51.63       52.41     18.35 o 
   3   4  12       38.40       15.32     18.66 o 
   4   4  12      112.66       97.90     20.26 o 
   5   4  12        0.70       16.64     21.96 o 
 -10   5  12        3.09      -25.42     25.42 o 
  -9   5  12       59.58       53.55     30.53 o 
  -8   5  12      267.44      200.09     28.69 o 
  -7   5  12       25.51       26.63     22.80 o 
  -6   5  12       17.50      -17.34     17.34 o 
  -5   5  12      299.20      295.50     18.59 o 
  -4   5  12      332.82      368.35     19.36 o 
  -3   5  12     1848.28     1831.18     31.68 o 
  -2   5  12     4441.57     4378.78     50.64 o 
  -1   5  12        5.78      -13.86     13.86 o 
   0   5  12       80.28       65.36     17.67 o 
   1   5  12       35.61       42.01     18.76 o 
   2   5  12      148.17      175.89     20.98 o 
   3   5  12        4.20       -3.74     17.00 o 
   4   5  12       60.81       56.69     22.23 o 
  -9   6  12        6.90        7.35     29.35 o 
  -8   6  12        5.25       23.00     26.60 o 
  -7   6  12        5.34      -20.42     20.42 o 
  -6   6  12      176.84      154.18     21.49 o 
  -5   6  12      363.24      413.96     20.58 o 
  -4   6  12        0.28      -15.02     15.02 o 
  -3   6  12     2573.05     2676.59     40.83 o 
  -2   6  12     1894.86     1881.09     39.07 o 
  -1   6  12       45.60       75.79     18.38 o 
   0   6  12       23.70       35.25     17.35 o 
   1   6  12        0.38        8.99     17.96 o 
   2   6  12      227.56      259.01     24.90 o 
   3   6  12       33.53       21.52     20.27 o 
   4   6  12       22.10       18.73     22.03 o 
  -9   7  12       24.43       36.46     28.66 o 
  -8   7  12       38.04       54.11     33.58 o 
  -7   7  12      143.95      181.49     25.13 o 
  -6   7  12        3.37      -13.25     21.50 o 
  -5   7  12      211.31      224.80     19.43 o 
  -4   7  12       16.11       -2.33     14.39 o 
  -3   7  12      204.11      209.43     17.15 o 
  -2   7  12      236.00      260.90     22.02 o 
  -1   7  12       15.09       26.87     17.25 o 
   0   7  12      427.33      369.94     23.67 o 
   1   7  12      395.49      399.40     27.01 o 
   2   7  12      294.51      268.12     28.65 o 
   3   7  12      104.01      149.70     25.31 o 
  -9   8  12       20.17        7.84     30.62 o 
  -8   8  12       11.08      -29.61     29.61 o 
  -7   8  12       53.19       51.43     24.65 o 
  -6   8  12        3.43      -16.72     20.35 o 
  -5   8  12       32.38       28.05     18.76 o 
  -4   8  12        2.00        6.86     19.71 o 
  -3   8  12      202.47      203.57     19.43 o 
  -2   8  12        0.92       -0.50     20.99 o 
  -1   8  12       51.64       25.92     20.57 o 
   0   8  12        9.94        4.91     21.33 o 
   1   8  12        3.91       -7.47     21.37 o 
   2   8  12       64.35       96.40     25.98 o 
   3   8  12       49.35       88.55     28.36 o 
  -8   9  12       35.16       -2.22     30.41 o 
  -7   9  12      153.80      131.42     27.70 o 
  -6   9  12      148.39      173.76     27.99 o 
  -5   9  12       60.52      113.02     24.62 o 
  -4   9  12        0.04      -17.32     17.88 o 
  -3   9  12      140.24      124.36     23.02 o 
  -2   9  12       53.98       15.20     20.85 o 
  -1   9  12      173.16      145.44     25.13 o 
   0   9  12       95.24       68.37     23.69 o 
   1   9  12       32.56      -15.97     24.04 o 
   2   9  12      280.61      309.82     37.27 o 
  -8  10  12       64.28       32.34     38.91 o 
  -7  10  12        8.82      -17.54     33.72 o 
  -6  10  12       23.84       22.45     31.18 o 
  -5  10  12       15.64       18.35     24.00 o 
  -4  10  12       41.48       39.61     27.63 o 
  -3  10  12        0.07       33.02     22.09 o 
  -2  10  12      106.02       91.29     27.10 o 
  -1  10  12      108.47       60.90     25.12 o 
   0  10  12        2.76      -17.28     23.32 o 
   1  10  12       75.98      116.10     30.82 o 
  -7  11  12        2.53       27.82     50.62 o 
  -6  11  12        1.66      -19.27     29.79 o 
  -5  11  12       37.26       55.58     39.33 o 
  -4  11  12      282.76      311.32     34.86 o 
  -3  11  12        6.09       14.67     27.01 o 
  -2  11  12        8.55        8.39     25.12 o 
  -1  11  12      110.00       89.67     28.43 o 
   0  11  12        8.84      -19.09     27.90 o 
  -6  12  12        9.49       58.92     35.70 o 
  -5  12  12       79.03      121.90     39.16 o 
  -4  12  12       18.99       42.22     31.67 o 
  -3  12  12       10.64        9.24     35.25 o 
  -2  12  12        9.28        6.21     30.84 o 
  -1  12  12        0.25       26.61     36.21 o 
  -2 -13  13       78.31      118.51     32.63 o 
  -1 -13  13       35.25       43.28     27.16 o 
   0 -13  13       20.23       29.68     30.81 o 
   1 -13  13       62.56       57.96     24.14 o 
   2 -13  13       10.15      -26.02     26.36 o 
  -4 -12  13        1.63      -27.78     27.78 o 
  -3 -12  13       10.73      -30.59     30.59 o 
  -2 -12  13        2.23       54.92     32.50 o 
  -1 -12  13       60.68       40.00     23.98 o 
   0 -12  13       19.60       -7.65     23.88 o 
   1 -12  13       58.96       57.80     25.96 o 
   2 -12  13        9.29       17.84     25.52 o 
   3 -12  13       15.26       32.92     30.52 o 
  -5 -11  13       36.10       32.01     36.13 o 
  -4 -11  13       14.37        4.23     25.72 o 
  -3 -11  13        1.45      -20.51     26.39 o 
  -2 -11  13        3.10      -26.01     26.01 o 
  -1 -11  13       30.85       18.94     20.19 o 
   0 -11  13      239.26      241.43     26.94 o 
   1 -11  13        0.01      -21.97     21.97 o 
   2 -11  13        9.06       17.54     23.10 o 
   3 -11  13       11.65       18.24     23.84 o 
   4 -11  13       13.93      -19.37     27.50 o 
  -5 -10  13       49.82       79.06     27.11 o 
  -4 -10  13        1.94      -14.77     23.25 o 
  -3 -10  13        0.35        0.83     24.89 o 
  -2 -10  13      366.45      371.44     24.82 o 
  -1 -10  13       92.21      138.31     21.18 o 
   0 -10  13      614.99      612.17     30.96 o 
   1 -10  13       62.22       84.17     23.27 o 
   2 -10  13      206.56      165.61     28.96 o 
   3 -10  13       31.18       45.69     22.73 o 
   4 -10  13       13.90       30.73     26.77 o 
  -6  -9  13       31.70       -2.95     27.25 o 
  -5  -9  13      134.75      131.86     27.15 o 
  -4  -9  13       26.92       11.92     20.79 o 
  -3  -9  13       88.32      109.70     20.48 o 
  -2  -9  13      360.11      387.05     21.11 o 
  -1  -9  13        2.61       -2.30     15.91 o 
   0  -9  13       95.42       65.03     18.37 o 
   1  -9  13       15.19        7.58     16.94 o 
   2  -9  13      114.64      112.18     23.69 o 
   3  -9  13       50.86       44.04     23.43 o 
   4  -9  13        2.56      -24.90     24.90 o 
   5  -9  13        1.40      -23.28     23.28 o 
  -7  -8  13       96.26      121.26     32.05 o 
  -6  -8  13      128.08      167.61     28.19 o 
  -5  -8  13        6.38      -18.72     22.29 o 
  -4  -8  13      109.81       85.59     18.31 o 
  -3  -8  13       13.40       23.43     16.11 o 
  -2  -8  13      194.29      202.73     18.60 o 
  -1  -8  13     1383.16     1398.19     30.64 o 
   0  -8  13        9.56       11.07     14.97 o 
   1  -8  13      110.29      108.56     23.21 o 
   2  -8  13       47.95       41.47     21.16 o 
   3  -8  13       39.94       46.54     23.32 o 
   4  -8  13        0.26      -23.74     23.74 o 
   5  -8  13        1.90      -13.71     23.56 o 
  -7  -7  13      114.29       95.45     29.45 o 
  -6  -7  13       75.02      154.36     26.30 o 
  -5  -7  13       26.45       12.15     19.43 o 
  -4  -7  13        0.81      -14.93     16.65 o 
  -3  -7  13     1539.79     1505.97     32.06 o 
  -2  -7  13     3524.57     3574.41     43.64 o 
  -1  -7  13      223.51      253.66     23.26 o 
   0  -7  13      293.57      308.88     20.47 o 
   1  -7  13       41.77       44.26     19.30 o 
   2  -7  13        3.66       -1.99     17.69 o 
   3  -7  13       11.98      -10.70     19.41 o 
   4  -7  13       21.61        1.30     22.64 o 
   5  -7  13        8.39        2.74     23.08 o 
  -8  -6  13       38.32       11.74     29.40 o 
  -7  -6  13       45.73       45.19     24.48 o 
  -6  -6  13       53.86       39.96     20.76 o 
  -5  -6  13      226.52      225.96     21.37 o 
  -4  -6  13      486.10      451.08     21.05 o 
  -3  -6  13     1669.80     1717.25     34.39 o 
  -2  -6  13     1199.11     1249.84     27.81 o 
  -1  -6  13        7.45       12.92     12.81 o 
   0  -6  13       58.66       58.66     15.90 o 
   1  -6  13      112.66       91.02     18.16 o 
   2  -6  13      874.11      957.08     30.60 o 
   3  -6  13      194.37      182.12     20.33 o 
   4  -6  13        3.54      -19.45     19.45 o 
   5  -6  13        6.71      -16.27     21.61 o 
  -8  -5  13       12.43      -34.29     34.29 o 
  -7  -5  13       58.88       36.56     23.56 o 
  -6  -5  13       46.38       16.09     19.00 o 
  -5  -5  13        3.03       25.37     19.02 o 
  -4  -5  13       18.23       -4.10     15.19 o 
  -3  -5  13      180.04      164.58     16.28 o 
  -2  -5  13      270.49      340.08     24.17 o 
  -1  -5  13      715.50      690.62     24.63 o 
   0  -5  13       18.76       28.40     14.75 o 
   1  -5  13      102.01       72.81     17.19 o 
   2  -5  13      392.14      439.16     23.63 o 
   3  -5  13       48.79        9.34     17.92 o 
   4  -5  13       67.10       81.09     18.72 o 
   5  -5  13       82.08       72.72     21.57 o 
   6  -5  13        0.47      -15.15     22.49 o 
  -8  -4  13      263.66      242.85     43.65 o 
  -7  -4  13        0.00       11.80     22.99 o 
  -6  -4  13      196.98      208.88     23.94 o 
  -5  -4  13      118.17       68.33     19.36 o 
  -4  -4  13        0.00      -16.53     16.53 o 
  -3  -4  13       14.20        5.72     17.30 o 
  -2  -4  13      178.83      157.55     19.17 o 
  -1  -4  13      493.38      525.03     17.50 o 
   0  -4  13       71.08       97.27     16.85 o 
   1  -4  13       47.10       16.95     17.17 o 
   2  -4  13        7.48       -6.40     17.30 o 
   3  -4  13       81.33       96.30     18.16 o 
   4  -4  13        0.83       19.51     19.94 o 
   5  -4  13        0.64       -2.48     20.10 o 
   6  -4  13        0.70      -24.11     24.11 o 
  -9  -3  13       57.92       24.21     28.63 o 
  -8  -3  13        1.28       27.52     33.47 o 
  -7  -3  13        5.17        7.66     21.06 o 
  -6  -3  13      119.26      144.16     19.87 o 
  -5  -3  13       72.85       62.60     17.70 o 
  -4  -3  13        5.73       11.18     14.60 o 
  -3  -3  13        0.07       13.91     13.93 o 
  -2  -3  13       45.26       38.96     11.81 o 
  -1  -3  13      213.78      191.53     18.17 o 
   0  -3  13      206.46      198.28     18.60 o 
   1  -3  13       21.11       53.48     16.58 o 
   2  -3  13      140.62      133.42     18.46 o 
   3  -3  13       31.61       24.41     17.05 o 
   4  -3  13        0.71       22.96     17.50 o 
   5  -3  13      101.66      159.36     21.35 o 
   6  -3  13        6.64       -3.87     23.07 o 
  -9  -2  13        0.54      -19.15     25.75 o 
  -8  -2  13       91.50       44.53     26.47 o 
  -7  -2  13       15.32      -13.83     21.17 o 
  -6  -2  13       42.20       27.71     18.83 o 
  -5  -2  13       29.12       13.01     16.38 o 
  -4  -2  13       20.47       24.90     12.63 o 
  -3  -2  13      159.01      196.43     16.39 o 
  -2  -2  13       95.21       79.08     14.20 o 
  -1  -2  13       85.48       43.67     16.91 o 
   0  -2  13        9.57       31.81     15.13 o 
   1  -2  13       11.04       -8.33     15.68 o 
   2  -2  13        7.49       -6.17     16.27 o 
   3  -2  13       32.43       57.97     16.80 o 
   4  -2  13       10.22      -17.15     17.15 o 
   5  -2  13       51.93       59.87     20.79 o 
   6  -2  13        3.75      -13.45     24.12 o 
  -9  -1  13      210.48      255.55     47.38 o 
  -8  -1  13       65.60       42.66     23.72 o 
  -7  -1  13       26.26       18.39     21.75 o 
  -6  -1  13      227.58      245.62     23.79 o 
  -5  -1  13       34.79       54.92     17.08 o 
  -4  -1  13       31.24       16.58     13.61 o 
  -3  -1  13       12.70       17.43     12.59 o 
  -2  -1  13      270.59      317.61     17.94 o 
  -1  -1  13      245.68      233.18     18.14 o 
   0  -1  13        6.10      -15.32     15.32 o 
   1  -1  13      169.45      220.46     18.50 o 
   2  -1  13       41.18       13.95     15.64 o 
   3  -1  13       30.79       47.47     17.26 o 
   4  -1  13       47.35       17.07     18.30 o 
   5  -1  13        6.57      -17.99     20.19 o 
  -9   0  13       73.56      127.30     29.61 o 
  -8   0  13       82.36       85.73     24.60 o 
  -7   0  13       76.54       65.22     26.34 o 
  -6   0  13        8.14       23.52     21.66 o 
  -5   0  13      380.53      342.82     19.65 o 
  -4   0  13       15.35        9.01     13.85 o 
  -3   0  13       10.24      -12.80     12.80 o 
  -2   0  13      252.87      229.58     18.49 o 
  -1   0  13       13.01       24.28     14.54 o 
   0   0  13      110.65       80.75     15.48 o 
   1   0  13      123.14      104.08     17.79 o 
   2   0  13        6.19       -1.28     15.63 o 
   3   0  13       28.54       49.39     18.14 o 
   4   0  13        6.90       34.23     19.82 o 
   5   0  13      119.66      126.62     23.02 o 
  -9   1  13        0.00       32.82     31.38 o 
  -8   1  13       20.63       42.05     26.24 o 
  -7   1  13       22.64       13.20     21.51 o 
  -6   1  13       17.84      -17.36     19.00 o 
  -5   1  13        0.38      -15.13     15.13 o 
  -4   1  13       50.50       48.45     15.32 o 
  -3   1  13        0.69        1.40     13.12 o 
  -2   1  13       77.40       81.24     15.97 o 
  -1   1  13      588.44      551.85     24.13 o 
   0   1  13      164.43      141.37     16.71 o 
   1   1  13      186.73      190.02     17.94 o 
   2   1  13      180.34      201.32     18.40 o 
   3   1  13       99.77       81.29     18.19 o 
   4   1  13       60.64       79.35     24.14 o 
   5   1  13        1.14       18.23     20.57 o 
  -9   2  13        6.80       22.59     28.67 o 
  -8   2  13      170.47      147.63     27.28 o 
  -7   2  13      577.44      459.89     28.13 o 
  -6   2  13        1.28        8.34     18.56 o 
  -5   2  13      684.07      702.30     24.78 o 
  -4   2  13        5.97      -14.36     14.36 o 
  -3   2  13       78.90       76.15     14.91 o 
  -2   2  13      857.45      865.11     25.65 o 
  -1   2  13        0.37        7.89     13.99 o 
   0   2  13     1201.59     1247.12     33.75 o 
   1   2  13       78.30       75.93     15.03 o 
   2   2  13       26.46       40.17     18.42 o 
   3   2  13        0.25       28.54     19.31 o 
   4   2  13       34.98       -2.87     18.26 o 
   5   2  13       11.48       -4.63     21.30 o 
  -9   3  13        6.36       -3.85     29.67 o 
  -8   3  13       17.37       -8.68     23.65 o 
  -7   3  13      152.77      106.19     24.58 o 
  -6   3  13       49.48       38.14     20.90 o 
  -5   3  13      141.41      158.53     17.61 o 
  -4   3  13        3.30       13.87     14.68 o 
  -3   3  13      177.99      169.19     16.59 o 
  -2   3  13     1197.37     1276.05     25.85 o 
  -1   3  13        8.96        1.71     13.93 o 
   0   3  13      490.88      550.32     23.32 o 
   1   3  13      403.56      464.80     24.81 o 
   2   3  13      178.05      184.95     21.66 o 
   3   3  13        1.32        4.08     17.04 o 
   4   3  13       59.58       74.97     21.51 o 
   5   3  13        4.95        9.22     20.39 o 
  -9   4  13       20.38       36.59     28.74 o 
  -8   4  13       17.09       21.59     23.60 o 
  -7   4  13      368.60      405.31     29.47 o 
  -6   4  13      172.54      101.02     21.01 o 
  -5   4  13       43.15       53.91     17.12 o 
  -4   4  13       19.89       19.89     14.11 o 
  -3   4  13       69.60       63.47     14.31 o 
  -2   4  13      754.20      796.81     24.52 o 
  -1   4  13        9.23      -14.33     14.33 o 
   0   4  13       25.95       16.26     17.86 o 
   1   4  13       95.24       93.63     19.15 o 
   2   4  13        2.89       25.27     18.54 o 
   3   4  13        0.19      -18.50     18.50 o 
   4   4  13       32.00       22.39     21.14 o 
  -9   5  13       19.89       94.17     32.86 o 
  -8   5  13       17.91       24.66     28.01 o 
  -7   5  13       22.64       23.46     21.92 o 
  -6   5  13      298.68      287.32     23.25 o 
  -5   5  13       17.35       27.07     15.94 o 
  -4   5  13      239.16      227.20     17.58 o 
  -3   5  13      637.59      632.61     22.75 o 
  -2   5  13      681.23      644.06     23.72 o 
  -1   5  13       36.15       47.02     17.57 o 
   0   5  13        0.13        2.59     17.56 o 
   1   5  13      141.32      166.18     20.41 o 
   2   5  13       17.35      -13.95     20.56 o 
   3   5  13        1.36       -8.42     20.21 o 
   4   5  13       42.30       40.19     22.27 o 
  -9   6  13       23.83       61.85     30.26 o 
  -8   6  13        1.97       -3.45     23.93 o 
  -7   6  13       20.93      -16.72     20.83 o 
  -6   6  13       46.73       14.05     19.63 o 
  -5   6  13        0.11       -1.74     20.84 o 
  -4   6  13      232.43      216.80     18.40 o 
  -3   6  13      198.80      166.50     18.82 o 
  -2   6  13     1508.48     1433.75     32.86 o 
  -1   6  13      636.00      638.31     27.69 o 
   0   6  13       82.88       74.64     20.26 o 
   1   6  13       88.26       56.90     21.29 o 
   2   6  13      110.29       92.12     23.35 o 
   3   6  13       16.70       21.03     23.30 o 
  -9   7  13       29.45        8.28     29.40 o 
  -8   7  13       12.49       13.16     27.36 o 
  -7   7  13       20.79       -0.40     22.71 o 
  -6   7  13        2.66       -0.32     23.71 o 
  -5   7  13        2.58       30.29     19.14 o 
  -4   7  13       54.09       66.53     16.73 o 
  -3   7  13        5.72       47.78     17.87 o 
  -2   7  13      229.94      194.33     23.71 o 
  -1   7  13       21.87       40.80     20.56 o 
   0   7  13       58.36       70.03     20.90 o 
   1   7  13        5.26       28.39     20.88 o 
   2   7  13        0.45       37.28     26.22 o 
   3   7  13        7.89        3.76     25.00 o 
  -8   8  13       90.44       98.34     30.94 o 
  -7   8  13        1.37       41.95     28.90 o 
  -6   8  13        0.42        8.61     23.32 o 
  -5   8  13       59.30       65.38     24.13 o 
  -4   8  13       61.78       62.57     19.66 o 
  -3   8  13      420.14      451.64     25.79 o 
  -2   8  13       33.78        6.70     19.83 o 
  -1   8  13        2.19      -10.90     20.12 o 
   0   8  13        7.37        6.07     21.51 o 
   1   8  13      221.10      258.19     27.45 o 
   2   8  13        7.00        9.55     27.63 o 
  -8   9  13        4.55       13.95     30.03 o 
  -7   9  13        5.12       37.76     27.98 o 
  -6   9  13       12.63      -15.37     25.17 o 
  -5   9  13       33.50        7.71     23.33 o 
  -4   9  13        2.55        9.64     23.20 o 
  -3   9  13      176.48      158.36     25.63 o 
  -2   9  13       13.09       -5.42     21.49 o 
  -1   9  13       25.04        7.15     22.47 o 
   0   9  13       94.77       79.31     26.32 o 
   1   9  13      157.52      109.69     28.52 o 
  -7  10  13       19.05        8.04     30.14 o 
  -6  10  13       23.64       12.05     35.52 o 
  -5  10  13        0.00      -21.83     29.07 o 
  -4  10  13        0.19       30.10     26.63 o 
  -3  10  13      112.67      139.39     27.97 o 
  -2  10  13       68.37       72.98     30.18 o 
  -1  10  13        9.76      -14.15     24.97 o 
   0  10  13       55.92       60.28     27.94 o 
  -6  11  13       56.67       40.20     35.18 o 
  -5  11  13       11.20       21.22     42.17 o 
  -4  11  13        5.71       22.46     34.69 o 
  -3  11  13      208.70      172.89     33.29 o 
  -2  11  13        7.11        0.34     28.33 o 
  -1  11  13       35.27       68.57     32.88 o 
  -4  12  13        8.19      -12.36     27.78 o 
  -3  12  13       31.29       13.11     39.58 o 
  -2 -12  14        0.03      -24.15     36.56 o 
  -1 -12  14       66.28       57.65     29.89 o 
   0 -12  14       14.52      -21.95     21.95 o 
   1 -12  14        0.00       -3.77     25.68 o 
   2 -12  14        4.54       30.52     26.66 o 
  -4 -11  14       66.16       60.10     29.19 o 
  -3 -11  14        0.05        9.92     29.38 o 
  -2 -11  14       10.66       10.26     24.93 o 
  -1 -11  14       28.11       22.83     25.08 o 
   0 -11  14      143.90      137.71     24.13 o 
   1 -11  14       49.50       47.90     23.90 o 
   2 -11  14       42.21        9.43     25.27 o 
   3 -11  14       64.19       48.87     27.08 o 
  -5 -10  14        1.46      -25.19     25.19 o 
  -4 -10  14        7.59      -15.33     25.76 o 
  -3 -10  14       10.39      -24.02     24.02 o 
  -2 -10  14      396.47      471.15     30.07 o 
  -1 -10  14        4.90       16.02     20.66 o 
   0 -10  14      104.95       99.59     24.62 o 
   1 -10  14      224.75      238.14     26.68 o 
   2 -10  14        0.50      -11.18     22.60 o 
   3 -10  14      361.32      408.64     30.73 o 
  -6  -9  14       23.41      -14.06     26.34 o 
  -5  -9  14       24.44        8.80     21.55 o 
  -4  -9  14       24.86       18.46     24.51 o 
  -3  -9  14       94.40       98.07     21.07 o 
  -2  -9  14      991.93      988.32     38.37 o 
  -1  -9  14        8.75      -16.09     18.50 o 
   0  -9  14       63.42       41.34     18.62 o 
   1  -9  14        9.96       37.66     18.22 o 
   2  -9  14       39.79       31.88     25.90 o 
   3  -9  14       93.01       77.50     26.21 o 
   4  -9  14        0.02      -23.63     23.63 o 
  -6  -8  14       65.12       83.61     28.16 o 
  -5  -8  14       32.67       22.75     24.88 o 
  -4  -8  14       54.14       66.91     20.89 o 
  -3  -8  14      164.38      134.96     20.23 o 
  -2  -8  14       25.38       35.51     17.22 o 
  -1  -8  14      258.74      250.25     20.63 o 
   0  -8  14      316.47      332.84     21.83 o 
   1  -8  14        2.54      -19.04     19.04 o 
   2  -8  14        4.86      -16.73     28.80 o 
   3  -8  14       65.11       88.98     25.81 o 
   4  -8  14       57.03       98.19     25.93 o 
  -7  -7  14        1.07      -29.95     29.95 o 
  -6  -7  14       29.49       63.76     24.68 o 
  -5  -7  14        6.34       -7.44     20.75 o 
  -4  -7  14      161.88      158.45     20.02 o 
  -3  -7  14       43.47       34.40     17.86 o 
  -2  -7  14       33.92       23.53     17.41 o 
  -1  -7  14       41.58       21.10     16.11 o 
   0  -7  14      489.82      496.41     23.79 o 
   1  -7  14        7.38       17.70     19.25 o 
   2  -7  14        5.14       33.16     21.04 o 
   3  -7  14        0.11       -6.02     22.62 o 
   4  -7  14      527.92      431.56     30.45 o 
   5  -7  14       18.52       10.84     27.13 o 
  -7  -6  14       18.30       10.75     25.88 o 
  -6  -6  14        1.60       33.77     26.89 o 
  -5  -6  14       30.67       -4.82     18.13 o 
  -4  -6  14      462.42      469.50     24.51 o 
  -3  -6  14       24.89       37.61     18.58 o 
  -2  -6  14      776.05      776.89     24.42 o 
  -1  -6  14       58.25       95.20     17.92 o 
   0  -6  14       62.80       60.01     18.17 o 
   1  -6  14        6.98       10.05     16.31 o 
   2  -6  14        8.54      -11.87     16.61 o 
   3  -6  14       14.50       -5.57     19.37 o 
   4  -6  14        3.61       -9.72     21.70 o 
   5  -6  14       50.30       41.36     27.42 o 
  -8  -5  14        2.15      -29.86     29.86 o 
  -7  -5  14       20.88      -14.17     26.38 o 
  -6  -5  14        0.30      -21.38     21.38 o 
  -5  -5  14       12.56      -18.87     18.87 o 
  -4  -5  14       26.72       53.44     17.79 o 
  -3  -5  14       92.87      101.99     19.27 o 
  -2  -5  14      300.78      381.25     21.96 o 
  -1  -5  14       48.33       33.46     17.34 o 
   0  -5  14       65.75       71.29     16.69 o 
   1  -5  14       51.80       64.05     16.42 o 
   2  -5  14        1.61       -5.77     17.01 o 
   3  -5  14      278.98      258.05     21.69 o 
   4  -5  14      136.36      123.85     25.07 o 
   5  -5  14        3.19      -25.95     25.95 o 
  -8  -4  14        0.62      -28.87     28.87 o 
  -7  -4  14        0.03      -13.45     23.55 o 
  -6  -4  14       46.48       32.85     20.43 o 
  -5  -4  14        0.79      -10.07     17.75 o 
  -4  -4  14      191.94      203.25     22.47 o 
  -3  -4  14       15.43       26.06     18.28 o 
  -2  -4  14      311.57      315.94     20.38 o 
  -1  -4  14      110.63      124.60     19.14 o 
   0  -4  14       83.99       70.72     17.36 o 
   1  -4  14        0.43       -3.34     15.61 o 
   2  -4  14      217.27      217.63     20.79 o 
   3  -4  14       29.79       46.70     17.57 o 
   4  -4  14       47.93       50.13     19.45 o 
   5  -4  14       18.74       24.16     22.37 o 
  -8  -3  14        5.84       17.99     26.18 o 
  -7  -3  14       69.76      104.86     23.72 o 
  -6  -3  14        0.66       -4.82     19.38 o 
  -5  -3  14        5.38       10.90     18.04 o 
  -4  -3  14       55.61       51.15     18.26 o 
  -3  -3  14        5.09      -19.21     19.21 o 
  -2  -3  14      136.50      133.65     17.92 o 
  -1  -3  14      655.00      604.45     23.83 o 
   0  -3  14       42.26       41.08     18.91 o 
   1  -3  14      131.58      182.30     19.12 o 
   2  -3  14       46.28       63.20     19.22 o 
   3  -3  14        2.67       -8.61     17.00 o 
   4  -3  14        0.11       26.38     18.74 o 
   5  -3  14        0.03       19.00     20.83 o 
  -9  -2  14       84.67      107.30     36.46 o 
  -8  -2  14       65.91       53.02     26.43 o 
  -7  -2  14       20.85      -21.34     21.34 o 
  -6  -2  14        3.63       -1.79     18.63 o 
  -5  -2  14        0.01       -1.81     16.86 o 
  -4  -2  14        3.71       -3.96     17.60 o 
  -3  -2  14       97.00       88.36     16.77 o 
  -2  -2  14       64.56       47.76     14.71 o 
  -1  -2  14      416.38      440.27     21.79 o 
   0  -2  14       17.18        4.21     15.60 o 
   1  -2  14       12.26       45.75     16.12 o 
   2  -2  14       40.98        5.20     17.28 o 
   3  -2  14       21.95       35.44     18.62 o 
   4  -2  14       47.91       36.97     18.90 o 
   5  -2  14        6.14       51.07     21.11 o 
  -9  -1  14        7.11       26.24     33.89 o 
  -8  -1  14       35.51       26.12     27.41 o 
  -7  -1  14        4.86       17.54     22.79 o 
  -6  -1  14      101.65       88.76     24.58 o 
  -5  -1  14      156.22      131.20     18.15 o 
  -4  -1  14      416.53      441.90     23.01 o 
  -3  -1  14        1.62        2.03     14.12 o 
  -2  -1  14       57.50       48.61     19.25 o 
  -1  -1  14      158.17      161.09     18.22 o 
   0  -1  14       29.75        5.97     15.81 o 
   1  -1  14       15.52       21.28     16.94 o 
   2  -1  14      202.33      234.52     20.27 o 
   3  -1  14       15.47      -13.45     18.14 o 
   4  -1  14       16.13      -14.79     20.77 o 
   5  -1  14      146.05      197.07     24.01 o 
  -9   0  14       45.41       44.43     30.46 o 
  -8   0  14        9.63       10.50     23.16 o 
  -7   0  14       71.27       67.17     23.82 o 
  -6   0  14       66.21       59.51     18.56 o 
  -5   0  14      167.72      148.58     18.96 o 
  -4   0  14       11.55       -4.58     15.48 o 
  -3   0  14       10.15       19.33     15.67 o 
  -2   0  14        6.78        0.68     14.69 o 
  -1   0  14        9.75       -7.57     14.82 o 
   0   0  14       71.96       69.11     15.95 o 
   1   0  14       24.02        0.44     15.50 o 
   2   0  14      390.07      387.40     22.48 o 
   3   0  14       17.09       14.15     18.74 o 
   4   0  14      200.47      207.66     24.10 o 
   5   0  14      132.17      148.57     24.62 o 
  -9   1  14        1.98      -23.62     33.75 o 
  -8   1  14       90.22       61.57     27.52 o 
  -7   1  14        0.67        6.63     18.93 o 
  -6   1  14      389.02      364.82     24.53 o 
  -5   1  14        4.23       -7.02     16.46 o 
  -4   1  14        5.76      -14.33     14.33 o 
  -3   1  14      108.72       88.49     14.94 o 
  -2   1  14       55.43       42.91     16.75 o 
  -1   1  14        7.61       29.41     15.15 o 
   0   1  14       86.94       80.33     15.75 o 
   1   1  14      307.86      312.88     19.34 o 
   2   1  14      122.38       79.57     21.17 o 
   3   1  14      118.40      122.71     21.62 o 
   4   1  14      125.90      173.39     23.74 o 
  -9   2  14       22.76      -36.38     36.38 o 
  -8   2  14       37.65       21.79     21.68 o 
  -7   2  14      431.11      387.67     26.14 o 
  -6   2  14        0.80        6.53     18.95 o 
  -5   2  14       40.07       19.42     16.66 o 
  -4   2  14      101.11      127.42     17.66 o 
  -3   2  14       16.56       14.08     14.36 o 
  -2   2  14        2.85       17.60     15.50 o 
  -1   2  14        0.06       19.87     14.67 o 
   0   2  14        1.82       -2.22     18.64 o 
   1   2  14      507.13      574.49     26.55 o 
   2   2  14       73.36       30.01     18.91 o 
   3   2  14      194.16      222.41     23.64 o 
   4   2  14       22.46       35.90     20.27 o 
  -9   3  14       32.03       76.97     30.47 o 
  -8   3  14        1.32       38.33     29.32 o 
  -7   3  14       30.18       31.10     23.76 o 
  -6   3  14       11.49       10.50     19.16 o 
  -5   3  14      195.69      199.54     19.41 o 
  -4   3  14      270.82      281.69     18.37 o 
  -3   3  14      607.87      571.68     21.69 o 
  -2   3  14      199.84      199.71     16.99 o 
  -1   3  14      962.30     1009.05     31.51 o 
   0   3  14     2080.39     2191.11     47.21 o 
   1   3  14        0.22      -17.37     17.37 o 
   2   3  14      375.60      371.27     26.43 o 
   3   3  14       77.89       75.43     20.41 o 
   4   3  14        5.97      -16.68     19.84 o 
  -9   4  14       40.79       51.87     30.38 o 
  -8   4  14       37.73       54.09     24.97 o 
  -7   4  14      522.68      474.52     32.64 o 
  -6   4  14       22.76      -16.62     18.93 o 
  -5   4  14       58.64       43.67     17.32 o 
  -4   4  14      129.56      129.99     16.16 o 
  -3   4  14       82.00       91.47     16.61 o 
  -2   4  14       32.19       54.47     16.48 o 
  -1   4  14      830.52      914.56     32.09 o 
   0   4  14      953.09      982.84     33.58 o 
   1   4  14       39.05       65.45     19.81 o 
   2   4  14       31.27       29.34     20.24 o 
   3   4  14       53.90       10.63     21.05 o 
  -9   5  14       24.71       -3.25     29.51 o 
  -8   5  14        0.02        2.30     25.07 o 
  -7   5  14      139.98       64.86     24.26 o 
  -6   5  14        5.23        3.05     20.92 o 
  -5   5  14       56.74       74.48     18.75 o 
  -4   5  14        6.43      -16.45     16.45 o 
  -3   5  14      210.31      171.83     20.71 o 
  -2   5  14        2.68      -16.21     16.21 o 
  -1   5  14      753.68      760.39     28.56 o 
   0   5  14      169.78      185.71     23.48 o 
   1   5  14       17.42       17.62     20.51 o 
   2   5  14      249.94      223.29     24.76 o 
   3   5  14       43.65       44.19     24.91 o 
  -8   6  14        0.91       11.12     23.61 o 
  -7   6  14      121.54      109.12     26.72 o 
  -6   6  14       13.14      -15.14     19.64 o 
  -5   6  14        2.56        4.96     17.03 o 
  -4   6  14       20.79        4.40     16.46 o 
  -3   6  14       64.68       73.15     17.50 o 
  -2   6  14        7.69       22.63     19.98 o 
  -1   6  14        5.58       -1.66     19.57 o 
   0   6  14       30.12       -2.82     20.49 o 
   1   6  14       85.01       70.94     22.03 o 
   2   6  14        0.02      -22.05     22.05 o 
  -8   7  14       23.12       -8.86     26.56 o 
  -7   7  14       12.69       21.50     25.63 o 
  -6   7  14       90.25       95.55     23.39 o 
  -5   7  14       48.55       58.15     25.03 o 
  -4   7  14      203.02      231.54     23.12 o 
  -3   7  14        6.43      -17.51     19.74 o 
  -2   7  14        0.06        7.06     19.30 o 
  -1   7  14        7.19      -20.11     20.11 o 
   0   7  14        1.01      -22.78     22.78 o 
   1   7  14       28.17      -21.72     21.72 o 
   2   7  14       62.65        9.51     24.16 o 
  -8   8  14       85.23      113.53     31.30 o 
  -7   8  14        1.13      -11.20     28.67 o 
  -6   8  14       20.74       31.17     24.75 o 
  -5   8  14        0.10      -13.02     21.44 o 
  -4   8  14        4.12       58.72     22.69 o 
  -3   8  14        2.41      -21.15     21.15 o 
  -2   8  14       10.03      -20.34     20.34 o 
  -1   8  14        1.47      -21.23     21.23 o 
   0   8  14        3.97        0.62     22.86 o 
   1   8  14       31.72       56.51     23.49 o 
  -7   9  14        4.97       47.98     33.29 o 
  -6   9  14        2.32       16.27     25.35 o 
  -5   9  14        3.41      -29.07     29.07 o 
  -4   9  14        0.00       -6.75     26.12 o 
  -3   9  14        5.97      -24.70     25.42 o 
  -2   9  14        0.23       11.34     25.78 o 
  -1   9  14       65.56       85.27     24.15 o 
   0   9  14       27.74       47.08     27.22 o 
  -6  10  14       10.75       26.41     38.03 o 
  -5  10  14      104.83       73.45     33.57 o 
  -4  10  14        1.52       57.37     30.07 o 
  -3  10  14      172.68      193.07     29.47 o 
  -2  10  14        0.69        8.57     31.95 o 
  -1  10  14       14.90       -9.10     27.09 o 
  -4  11  14      179.83      150.81     34.10 o 
  -3  11  14       11.71      -31.29     31.29 o 
  -3 -11  15       33.91       29.51     30.22 o 
  -2 -11  15       55.25       71.50     25.15 o 
  -1 -11  15      336.02      377.25     37.71 o 
   0 -11  15      609.19      677.28     34.03 o 
   1 -11  15      383.10      418.07     30.43 o 
  -4 -10  15      214.55      316.56     31.96 o 
  -3 -10  15       10.17      -22.12     22.12 o 
  -2 -10  15      112.84      118.82     24.66 o 
  -1 -10  15      228.49      231.00     39.45 o 
   0 -10  15        1.56       51.05     23.57 o 
   1 -10  15      708.10      674.91     33.09 o 
   2 -10  15       10.97       -3.16     23.97 o 
  -5  -9  15       94.17      101.67     33.98 o 
  -4  -9  15       30.75       43.59     25.02 o 
  -3  -9  15       25.02        5.24     18.79 o 
  -2  -9  15        6.53      -19.46     19.64 o 
  -1  -9  15     1053.60     1041.82     37.73 o 
   0  -9  15      471.55      497.53     26.69 o 
   1  -9  15        8.43       16.82     22.05 o 
   2  -9  15        4.35        4.09     24.52 o 
   3  -9  15        2.32       16.88     27.03 o 
  -6  -8  15        6.37       32.75     26.65 o 
  -5  -8  15       49.01       63.94     28.18 o 
  -4  -8  15        8.48       30.87     21.78 o 
  -3  -8  15      205.13      242.64     23.49 o 
  -2  -8  15      511.14      550.89     28.09 o 
  -1  -8  15      991.40     1006.91     31.32 o 
   0  -8  15     2482.90     2462.21     48.18 o 
   1  -8  15       21.72       21.74     21.35 o 
   2  -8  15       18.42        8.28     21.92 o 
   3  -8  15      138.48      137.27     28.78 o 
  -6  -7  15        9.20       19.68     25.70 o 
  -5  -7  15       49.55       71.14     22.40 o 
  -4  -7  15        0.02       15.87     18.92 o 
  -3  -7  15       84.44       65.30     21.62 o 
  -2  -7  15       85.43      124.98     19.71 o 
  -1  -7  15       10.90      -14.14     17.84 o 
   0  -7  15        3.48       -9.67     17.89 o 
   1  -7  15       60.49       24.34     20.26 o 
   2  -7  15       98.49      101.45     23.25 o 
   3  -7  15       25.43       -4.87     21.28 o 
   4  -7  15       56.78       17.68     26.56 o 
  -7  -6  15       57.32       -6.23     31.05 o 
  -6  -6  15        7.31      -27.39     27.39 o 
  -5  -6  15       12.93       -1.91     18.82 o 
  -4  -6  15       23.94       12.88     18.76 o 
  -3  -6  15       14.51        0.57     18.67 o 
  -2  -6  15       98.57       67.06     18.17 o 
  -1  -6  15        4.80       -2.19     18.55 o 
   0  -6  15       45.12       41.70     17.17 o 
   1  -6  15       20.27       13.71     18.68 o 
   2  -6  15       12.60        0.91     17.01 o 
   3  -6  15       12.78      -18.55     20.13 o 
   4  -6  15        1.62       26.57     26.13 o 
  -7  -5  15       18.76       41.93     28.12 o 
  -6  -5  15      115.89      119.69     24.87 o 
  -5  -5  15        3.06      -12.38     19.06 o 
  -4  -5  15       26.56       27.08     18.87 o 
  -3  -5  15       54.16       40.86     18.84 o 
  -2  -5  15       56.91       39.51     17.40 o 
  -1  -5  15        1.01        2.40     17.38 o 
   0  -5  15        6.62      -16.65     16.65 o 
   1  -5  15        0.10      -17.82     17.82 o 
   2  -5  15       21.48       34.63     18.71 o 
   3  -5  15       18.13       -9.35     20.04 o 
   4  -5  15      111.42      121.59     24.49 o 
  -8  -4  15       10.66      -10.63     27.05 o 
  -7  -4  15       64.63       75.61     32.04 o 
  -6  -4  15      145.02      100.86     23.25 o 
  -5  -4  15        0.20      -23.73     23.73 o 
  -4  -4  15      187.88      179.62     21.34 o 
  -3  -4  15        0.10       -3.71     18.59 o 
  -2  -4  15       48.78       80.74     18.44 o 
  -1  -4  15        8.48       18.46     17.78 o 
   0  -4  15       24.56       -6.09     17.90 o 
   1  -4  15        1.28       15.64     18.14 o 
   2  -4  15       51.60       61.34     17.78 o 
   3  -4  15       36.13      -18.09     18.09 o 
   4  -4  15       21.09       27.40     24.05 o 
  -8  -3  15        2.44      -26.45     26.45 o 
  -7  -3  15        2.85        8.51     22.03 o 
  -6  -3  15       49.81       -1.44     21.04 o 
  -5  -3  15        1.20      -10.06     19.75 o 
  -4  -3  15       47.77       12.64     17.07 o 
  -3  -3  15        1.85       21.78     18.78 o 
  -2  -3  15      244.27      209.83     22.12 o 
  -1  -3  15        2.22       -9.75     16.16 o 
   0  -3  15      151.27      132.96     19.01 o 
   1  -3  15        2.79        7.17     18.46 o 
   2  -3  15      101.90       62.85     19.34 o 
   3  -3  15       93.32       80.57     20.10 o 
   4  -3  15        0.12      -10.13     19.08 o 
  -8  -2  15       13.23      -25.44     25.44 o 
  -7  -2  15        0.06       20.34     23.34 o 
  -6  -2  15        9.99       39.41     22.57 o 
  -5  -2  15        3.41      -19.49     19.49 o 
  -4  -2  15        1.17       -1.39     18.61 o 
  -3  -2  15      129.59      155.21     22.48 o 
  -2  -2  15        0.02      -15.77     15.77 o 
  -1  -2  15       41.70       43.56     16.35 o 
   0  -2  15       20.07       23.16     17.44 o 
   1  -2  15      122.50       76.98     17.46 o 
   2  -2  15       18.00        1.61     16.79 o 
   3  -2  15       45.73       -8.04     19.26 o 
   4  -2  15        1.28       15.78     18.98 o 
  -8  -1  15        6.40       15.93     24.61 o 
  -7  -1  15       51.19       52.40     24.00 o 
  -6  -1  15        2.44       -7.02     19.59 o 
  -5  -1  15       79.02      103.52     20.40 o 
  -4  -1  15       35.98       25.00     17.46 o 
  -3  -1  15        7.10       15.80     16.02 o 
  -2  -1  15      455.45      513.74     23.72 o 
  -1  -1  15      120.06      104.82     17.69 o 
   0  -1  15        0.14      -15.47     15.47 o 
   1  -1  15        7.37        8.92     17.45 o 
   2  -1  15       43.65       54.13     19.61 o 
   3  -1  15        4.57       -8.33     19.29 o 
   4  -1  15       78.00      102.57     21.70 o 
  -8   0  15        0.29        3.45     24.96 o 
  -7   0  15      191.80      221.35     27.11 o 
  -6   0  15        4.44      -20.15     23.83 o 
  -5   0  15      683.51      586.05     26.19 o 
  -4   0  15       57.67       51.38     19.56 o 
  -3   0  15      474.65      453.90     21.94 o 
  -2   0  15       83.10       61.64     16.51 o 
  -1   0  15      166.13      205.31     19.52 o 
   0   0  15      195.11      188.94     18.53 o 
   1   0  15       45.88       37.71     16.35 o 
   2   0  15      280.62      363.15     26.16 o 
   3   0  15        1.72      -18.82     18.82 o 
   4   0  15       36.89       14.20     21.94 o 
  -8   1  15       15.62       31.69     25.52 o 
  -7   1  15        0.69      -20.69     22.12 o 
  -6   1  15        7.44       -9.58     18.40 o 
  -5   1  15       30.22      -17.47     17.47 o 
  -4   1  15        2.03      -15.98     15.98 o 
  -3   1  15       35.05       24.76     15.69 o 
  -2   1  15      344.41      403.73     22.54 o 
  -1   1  15       36.52       39.67     16.85 o 
   0   1  15      719.61      703.34     28.12 o 
   1   1  15      183.36      181.07     22.71 o 
   2   1  15      414.42      435.04     28.01 o 
   3   1  15      233.45      253.00     24.69 o 
   4   1  15       30.34       43.93     29.59 o 
  -8   2  15        2.53       16.87     24.41 o 
  -7   2  15        1.56      -21.91     21.91 o 
  -6   2  15        0.03        2.05     18.44 o 
  -5   2  15      104.24      110.38     18.99 o 
  -4   2  15      685.65      585.10     25.61 o 
  -3   2  15       55.63       66.68     16.44 o 
  -2   2  15       31.05       26.80     16.49 o 
  -1   2  15        0.01        2.97     16.29 o 
   0   2  15        2.87       12.60     21.10 o 
   1   2  15      148.74      145.08     23.02 o 
   2   2  15      120.98      109.63     22.69 o 
   3   2  15        7.56       61.14     23.98 o 
  -8   3  15       17.47      -12.60     23.31 o 
  -7   3  15        0.01       11.74     23.67 o 
  -6   3  15        0.06       -8.97     23.44 o 
  -5   3  15       11.31       17.91     17.26 o 
  -4   3  15       98.76       45.61     16.32 o 
  -3   3  15      103.33       82.95     17.94 o 
  -2   3  15      450.30      471.15     23.87 o 
  -1   3  15     1934.37     1927.91     42.64 o 
   0   3  15      897.82      861.70     32.03 o 
   1   3  15       76.77       88.83     21.92 o 
   2   3  15      143.65      115.88     22.15 o 
   3   3  15       66.63       96.70     24.26 o 
  -8   4  15       55.41       40.81     28.35 o 
  -7   4  15      538.27      541.93     32.91 o 
  -6   4  15        2.79       27.67     21.08 o 
  -5   4  15       60.13       54.07     18.55 o 
  -4   4  15       12.69       12.79     16.79 o 
  -3   4  15      586.67      630.62     26.57 o 
  -2   4  15      250.65      289.57     23.09 o 
  -1   4  15       57.15       89.76     21.90 o 
   0   4  15     1213.71     1059.06     36.17 o 
   1   4  15      154.96      147.48     24.80 o 
   2   4  15        0.27        9.98     25.63 o 
   3   4  15        0.04       -6.06     24.88 o 
  -8   5  15        2.43        8.28     24.86 o 
  -7   5  15      135.60      154.28     27.84 o 
  -6   5  15       11.34        0.44     22.14 o 
  -5   5  15        6.84       19.97     18.76 o 
  -4   5  15       13.18       45.72     17.49 o 
  -3   5  15       83.78       58.69     17.99 o 
  -2   5  15        7.32        3.63     20.60 o 
  -1   5  15       13.77        5.51     19.42 o 
   0   5  15       52.23       45.40     21.41 o 
   1   5  15        2.93      -22.20     22.20 o 
   2   5  15      127.91      132.43     26.16 o 
  -8   6  15        6.95       20.36     26.53 o 
  -7   6  15       14.05      -21.93     26.32 o 
  -6   6  15      218.92      184.56     28.56 o 
  -5   6  15       33.91        2.25     21.95 o 
  -4   6  15       30.44      -19.72     19.72 o 
  -3   6  15       83.37       75.63     19.53 o 
  -2   6  15        5.73      -19.71     19.82 o 
  -1   6  15       97.94      129.58     25.17 o 
   0   6  15        1.55      -19.04     19.04 o 
   1   6  15        1.18      -21.33     21.33 o 
   2   6  15       20.87       40.64     24.90 o 
  -7   7  15       17.94       -2.80     26.74 o 
  -6   7  15       80.28      100.63     25.45 o 
  -5   7  15        0.31        2.01     23.25 o 
  -4   7  15        0.11       -9.67     20.63 o 
  -3   7  15        6.19      -19.64     19.64 o 
  -2   7  15      122.44      117.53     23.83 o 
  -1   7  15        7.63       26.06     22.22 o 
   0   7  15        0.16       40.34     22.29 o 
   1   7  15       11.56        6.18     24.56 o 
  -7   8  15       34.88       28.04     30.54 o 
  -6   8  15       23.60       53.46     24.91 o 
  -5   8  15      105.17      121.44     32.58 o 
  -4   8  15       57.37       96.06     25.82 o 
  -3   8  15        7.98      -13.74     21.85 o 
  -2   8  15        5.84      -13.57     23.17 o 
  -1   8  15       29.85       83.61     25.02 o 
   0   8  15        7.73      -23.48     23.48 o 
  -6   9  15      123.49       99.74     31.89 o 
  -5   9  15       32.14       90.64     35.26 o 
  -4   9  15      100.42      103.81     28.29 o 
  -3   9  15       43.20       23.56     29.67 o 
  -2   9  15      185.16      221.34     31.57 o 
  -1   9  15        8.63      -11.71     31.21 o 
  -4  10  15        2.15      -31.48     31.48 o 
  -3  10  15       36.57       20.37     32.49 o 
  -3 -10  16        0.90      -25.00     25.00 o 
  -2 -10  16      143.35       90.29     26.28 o 
  -1 -10  16      337.12      374.09     31.17 o 
   0 -10  16        0.00       17.34     24.68 o 
   1 -10  16        6.03       49.06     26.57 o 
  -4  -9  16        0.26        3.51     27.01 o 
  -3  -9  16       17.52       31.67     24.87 o 
  -2  -9  16        6.88       11.81     21.89 o 
  -1  -9  16       30.91       15.67     19.09 o 
   0  -9  16       81.85      114.50     24.57 o 
   1  -9  16        9.47      -21.58     21.58 o 
   2  -9  16        0.43       26.14     25.00 o 
  -5  -8  16       17.69       -9.00     31.22 o 
  -4  -8  16       47.63       12.12     23.13 o 
  -3  -8  16       61.61       90.04     24.69 o 
  -2  -8  16      376.23      345.84     26.44 o 
  -1  -8  16       35.69      -19.87     19.87 o 
   0  -8  16       88.70       84.32     21.88 o 
   1  -8  16        2.56      -22.08     22.08 o 
   2  -8  16        0.09      -19.41     22.89 o 
  -5  -7  16       28.56       35.46     26.54 o 
  -4  -7  16       40.01       39.42     22.13 o 
  -3  -7  16        9.29      -14.38     19.41 o 
  -2  -7  16      158.62      187.67     22.89 o 
  -1  -7  16       47.21        5.41     19.67 o 
   0  -7  16        6.33       47.28     20.24 o 
   1  -7  16       17.70       16.52     21.25 o 
   2  -7  16        3.56      -32.54     32.54 o 
   3  -7  16        0.89        6.58     21.85 o 
  -6  -6  16        1.08       10.58     26.43 o 
  -5  -6  16       11.09      -19.56     19.56 o 
  -4  -6  16       21.99       23.47     21.72 o 
  -3  -6  16      100.68       73.73     21.16 o 
  -2  -6  16        2.78        1.25     16.88 o 
  -1  -6  16      272.03      296.42     24.08 o 
   0  -6  16       50.15       58.73     19.18 o 
   1  -6  16        5.72      -12.40     22.88 o 
   2  -6  16       30.20       14.52     19.26 o 
   3  -6  16        0.35      -15.26     23.29 o 
  -7  -5  16        0.09        1.93     27.72 o 
  -6  -5  16        2.04       25.59     22.78 o 
  -5  -5  16        7.17       13.07     21.03 o 
  -4  -5  16        0.02      -16.43     16.43 o 
  -3  -5  16      118.88      109.42     22.29 o 
  -2  -5  16      398.76      419.01     25.42 o 
  -1  -5  16      117.83      110.95     21.55 o 
   0  -5  16       22.75        7.44     18.87 o 
   1  -5  16       25.51       18.87     19.58 o 
   2  -5  16      213.39      213.35     22.51 o 
   3  -5  16        3.03      -14.44     20.73 o 
  -7  -4  16        5.23        8.76     25.36 o 
  -6  -4  16       78.97      102.48     24.83 o 
  -5  -4  16       49.37       50.43     21.74 o 
  -4  -4  16       28.30       19.39     20.33 o 
  -3  -4  16        9.54       42.31     19.90 o 
  -2  -4  16      217.87      214.63     23.43 o 
  -1  -4  16       14.09       -4.81     17.42 o 
   0  -4  16       62.82       62.64     18.97 o 
   1  -4  16       28.86       14.03     17.25 o 
   2  -4  16       56.56       38.74     18.48 o 
   3  -4  16       39.48       74.05     19.98 o 
  -7  -3  16        1.11      -23.46     23.46 o 
  -6  -3  16      220.70      168.35     28.01 o 
  -5  -3  16       22.38       12.18     20.19 o 
  -4  -3  16      247.17      257.09     22.58 o 
  -3  -3  16      257.14      235.74     24.31 o 
  -2  -3  16      141.86      154.96     22.90 o 
  -1  -3  16      245.40      248.09     22.01 o 
   0  -3  16      164.79      152.68     21.25 o 
   1  -3  16        0.95       20.41     17.87 o 
   2  -3  16       77.44       71.86     18.82 o 
   3  -3  16        5.19      -14.98     25.09 o 
  -7  -2  16      144.94      145.36     28.35 o 
  -6  -2  16       40.31       53.64     24.54 o 
  -5  -2  16       61.59       62.84     22.77 o 
  -4  -2  16       83.78       42.22     20.56 o 
  -3  -2  16        5.53      -19.39     19.39 o 
  -2  -2  16      429.89      402.68     24.83 o 
  -1  -2  16      185.07      205.97     20.56 o 
   0  -2  16      195.26      215.74     21.31 o 
   1  -2  16        3.07       -6.40     17.97 o 
   2  -2  16        3.45       10.05     18.44 o 
   3  -2  16       14.37      -20.54     20.54 o 
  -8  -1  16      137.93      119.14     28.12 o 
  -7  -1  16        3.57       -2.69     22.95 o 
  -6  -1  16        0.10      -20.92     22.01 o 
  -5  -1  16      240.67      174.77     23.78 o 
  -4  -1  16      139.89      146.01     21.15 o 
  -3  -1  16        5.80       21.07     20.10 o 
  -2  -1  16      258.48      233.05     20.86 o 
  -1  -1  16       26.47       52.63     19.28 o 
   0  -1  16      171.76      119.06     18.95 o 
   1  -1  16       26.32       46.37     17.62 o 
   2  -1  16       22.32       16.03     20.71 o 
   3  -1  16      122.67      124.36     24.21 o 
  -8   0  16       40.42       44.78     28.02 o 
  -7   0  16        9.85        9.05     26.06 o 
  -6   0  16       82.80       94.66     21.89 o 
  -5   0  16      120.29       74.45     21.47 o 
  -4   0  16       78.21       33.59     19.35 o 
  -3   0  16        8.20      -17.07     17.07 o 
  -2   0  16      103.56      115.47     18.49 o 
  -1   0  16        6.65      -17.42     17.42 o 
   0   0  16      171.38      137.46     18.85 o 
   1   0  16       31.17       32.07     21.65 o 
   2   0  16        1.85      -19.28     21.05 o 
   3   0  16      444.08      433.09     28.27 o 
  -8   1  16        2.60       25.57     26.45 o 
  -7   1  16       13.03       34.16     25.49 o 
  -6   1  16        1.35      -19.97     19.97 o 
  -5   1  16      263.51      214.61     23.44 o 
  -4   1  16       12.81       -3.41     17.61 o 
  -3   1  16       31.92        0.40     15.68 o 
  -2   1  16      759.48      815.40     27.20 o 
  -1   1  16       47.48       46.73     17.97 o 
   0   1  16      131.48      124.33     22.27 o 
   1   1  16      756.28      763.23     32.12 o 
   2   1  16      277.07      326.46     27.47 o 
   3   1  16        3.31      -13.06     21.03 o 
  -8   2  16        4.40       16.30     26.58 o 
  -7   2  16        8.73        3.95     27.89 o 
  -6   2  16       35.06        4.76     22.34 o 
  -5   2  16        5.02       -0.35     18.40 o 
  -4   2  16        9.43       11.09     17.41 o 
  -3   2  16       85.02       93.01     18.75 o 
  -2   2  16       60.28       17.03     19.44 o 
  -1   2  16      305.94      390.06     25.49 o 
   0   2  16      220.71      281.19     26.75 o 
   1   2  16      666.29      700.30     31.26 o 
   2   2  16      759.75      791.17     40.72 o 
  -8   3  16       27.69       -6.07     27.96 o 
  -7   3  16       31.08      -23.56     26.85 o 
  -6   3  16       27.30       13.57     23.48 o 
  -5   3  16       14.03      -10.48     17.95 o 
  -4   3  16      118.73      104.86     19.64 o 
  -3   3  16       10.97      -18.54     18.54 o 
  -2   3  16        3.27       18.22     19.69 o 
  -1   3  16        9.63       48.80     21.85 o 
   0   3  16        3.19      -13.39     21.82 o 
   1   3  16       92.40       95.83     22.58 o 
   2   3  16       24.96       21.94     22.52 o 
  -8   4  16       14.78      -18.89     28.39 o 
  -7   4  16        0.73       -1.41     24.80 o 
  -6   4  16        5.64      -23.81     23.81 o 
  -5   4  16       13.78       -8.19     19.94 o 
  -4   4  16       20.82       33.79     19.89 o 
  -3   4  16      213.97      242.79     23.58 o 
  -2   4  16        0.38       -9.68     19.25 o 
  -1   4  16       64.12       41.15     19.81 o 
   0   4  16        7.95      -21.03     21.03 o 
   1   4  16        8.73       -4.63     21.95 o 
   2   4  16        6.53      -15.83     22.99 o 
  -7   5  16        9.70        5.64     30.24 o 
  -6   5  16       59.50       61.93     24.02 o 
  -5   5  16        7.35       24.38     23.72 o 
  -4   5  16       43.20       64.30     20.81 o 
  -3   5  16       10.49       -6.73     20.71 o 
  -2   5  16       90.31       94.19     22.63 o 
  -1   5  16        5.09      -23.60     23.60 o 
   0   5  16       31.47       10.37     22.44 o 
   1   5  16       21.37       22.87     21.60 o 
  -7   6  16        5.22       11.89     27.45 o 
  -6   6  16       79.53       89.49     28.56 o 
  -5   6  16        0.91       29.57     24.03 o 
  -4   6  16        3.86       12.80     22.76 o 
  -3   6  16        2.51      -14.07     19.45 o 
  -2   6  16       20.82        5.47     20.99 o 
  -1   6  16        3.13       27.56     22.22 o 
   0   6  16        0.50       26.21     24.43 o 
  -6   7  16      120.04      171.41     29.41 o 
  -5   7  16       46.30       90.12     27.63 o 
  -4   7  16        3.69        4.55     24.93 o 
  -3   7  16        4.42      -18.59     23.84 o 
  -2   7  16       24.34       28.92     22.50 o 
  -1   7  16        0.00      -22.20     22.20 o 
  -5   8  16       67.39       70.03     31.34 o 
  -4   8  16        0.34       12.31     26.86 o 
  -3   8  16       26.69       11.37     23.50 o 
  -2   8  16       25.68       -9.12     28.83 o 
  -2  -9  17      215.85      242.91     27.88 o 
  -1  -9  17        1.11      -21.43     23.25 o 
  -3  -8  17       95.99      145.08     25.58 o 
  -2  -8  17       26.02       26.18     21.94 o 
  -1  -8  17       23.46       29.15     23.55 o 
   0  -8  17        6.59       44.46     21.49 o 
   1  -8  17        1.78      -10.91     21.56 o 
  -4  -7  17        9.13      -20.36     20.36 o 
  -3  -7  17       27.99       66.40     25.41 o 
  -2  -7  17        2.14       31.63     22.56 o 
  -1  -7  17       62.57       27.73     23.26 o 
   0  -7  17        1.70      -20.04     20.04 o 
   1  -7  17       12.39        3.69     23.54 o 
  -5  -6  17       32.12       36.38     23.29 o 
  -4  -6  17        3.15       -5.67     21.86 o 
  -3  -6  17        5.18      -20.03     20.87 o 
  -2  -6  17       54.91       47.07     21.44 o 
  -1  -6  17       66.30       39.87     19.73 o 
   0  -6  17       26.05        3.54     21.77 o 
   1  -6  17       22.98       22.68     20.10 o 
   2  -6  17        1.84      -23.24     23.24 o 
  -6  -5  17       33.15       13.12     24.54 o 
  -5  -5  17        6.67       31.33     21.95 o 
  -4  -5  17       28.72       48.27     21.94 o 
  -3  -5  17       15.77       -5.26     20.74 o 
  -2  -5  17       32.90        7.95     21.65 o 
  -1  -5  17      237.95      224.79     24.18 o 
   0  -5  17      110.56      115.10     21.93 o 
   1  -5  17       32.58       82.03     20.45 o 
   2  -5  17        8.93       31.59     20.41 o 
  -6  -4  17       50.62       12.97     24.30 o 
  -5  -4  17       38.58        6.19     22.50 o 
  -4  -4  17        2.98      -10.14     19.75 o 
  -3  -4  17        2.27       -2.50     18.79 o 
  -2  -4  17        5.41        0.51     19.70 o 
  -1  -4  17       13.00      -20.55     20.55 o 
   0  -4  17       11.48       -2.44     19.69 o 
   1  -4  17       16.56       38.82     19.56 o 
   2  -4  17       69.42       33.40     21.87 o 
  -6  -3  17        8.96      -22.51     22.51 o 
  -5  -3  17        1.20       -4.98     21.61 o 
  -4  -3  17        2.49      -18.52     18.52 o 
  -3  -3  17        0.09       29.00     21.04 o 
  -2  -3  17       60.43       59.10     22.24 o 
  -1  -3  17       62.12       68.90     20.05 o 
   0  -3  17       15.41       12.66     18.56 o 
   1  -3  17        5.26      -18.20     18.20 o 
   2  -3  17       77.36      105.53     20.32 o 
  -7  -2  17        0.72       14.91     25.30 o 
  -6  -2  17        4.76       15.12     23.20 o 
  -5  -2  17       36.66       41.37     22.10 o 
  -4  -2  17        4.97        6.27     20.48 o 
  -3  -2  17      284.90      305.04     26.00 o 
  -2  -2  17       47.64       72.78     20.73 o 
  -1  -2  17       55.79       41.67     19.67 o 
   0  -2  17       63.22       72.55     19.59 o 
   1  -2  17       11.28       -0.16     18.21 o 
   2  -2  17       36.95        2.64     22.96 o 
  -7  -1  17        0.36      -21.89     28.29 o 
  -6  -1  17        2.86       16.89     23.47 o 
  -5  -1  17        0.01       -9.81     22.02 o 
  -4  -1  17       90.30      110.60     22.79 o 
  -3  -1  17       37.35       42.94     23.48 o 
  -2  -1  17      161.38      143.69     22.55 o 
  -1  -1  17      336.25      385.91     23.40 o 
   0  -1  17        0.01       -7.47     17.77 o 
   1  -1  17       57.35       86.40     22.26 o 
   2  -1  17      469.80      458.85     29.54 o 
  -7   0  17       45.20       71.29     31.32 o 
  -6   0  17       15.91      -21.88     21.88 o 
  -5   0  17        1.29       25.12     22.70 o 
  -4   0  17        4.01        9.08     19.97 o 
  -3   0  17       49.91       -6.85     19.63 o 
  -2   0  17      103.39       91.05     19.95 o 
  -1   0  17       10.84      -19.36     19.36 o 
   0   0  17       16.10       15.12     20.94 o 
   1   0  17       17.97       61.63     22.35 o 
   2   0  17        1.88       12.61     22.17 o 
  -7   1  17       30.04       21.79     29.01 o 
  -6   1  17        4.21      -21.54     21.54 o 
  -5   1  17       14.43      -15.09     19.63 o 
  -4   1  17        1.30       32.27     19.30 o 
  -3   1  17      106.24      110.81     20.56 o 
  -2   1  17        3.40       31.21     19.75 o 
  -1   1  17       82.31       86.62     23.76 o 
   0   1  17       33.32       50.96     21.71 o 
   1   1  17      456.03      443.38     28.92 o 
   2   1  17      775.64      734.40     33.97 o 
  -7   2  17        0.36      -12.40     34.98 o 
  -6   2  17        6.84       -9.75     25.23 o 
  -5   2  17       85.45       75.59     21.44 o 
  -4   2  17        5.27        7.64     19.88 o 
  -3   2  17       85.05      123.78     21.11 o 
  -2   2  17        5.40      -13.76     18.39 o 
  -1   2  17        0.05       10.72     21.10 o 
   0   2  17       65.99       51.63     23.44 o 
   1   2  17       72.76       80.21     22.57 o 
  -7   3  17        4.15      -25.53     25.53 o 
  -6   3  17        2.16      -24.98     24.98 o 
  -5   3  17        4.78      -22.95     28.11 o 
  -4   3  17      194.40      214.49     24.10 o 
  -3   3  17       11.97       -8.88     19.12 o 
  -2   3  17      133.94      129.90     22.30 o 
  -1   3  17       13.15        4.27     20.15 o 
   0   3  17       40.27       86.13     24.27 o 
   1   3  17        1.70       -2.37     23.40 o 
  -7   4  17        1.55       -3.06     30.62 o 
  -6   4  17        3.39        6.17     27.87 o 
  -5   4  17       94.91       70.14     25.07 o 
  -4   4  17        7.35       -0.44     19.93 o 
  -3   4  17       29.19       56.36     21.65 o 
  -2   4  17        1.89       13.20     22.35 o 
  -1   4  17       55.50       59.01     22.45 o 
   0   4  17        0.02      -21.92     21.92 o 
  -6   5  17       39.37       33.62     29.27 o 
  -5   5  17       84.17      151.45     29.85 o 
  -4   5  17        9.30        1.19     21.09 o 
  -3   5  17       53.20       61.22     24.23 o 
  -2   5  17        5.39        4.63     21.99 o 
  -1   5  17        2.63       -7.70     23.00 o 
   0   5  17      111.82      119.41     25.91 o 
  -6   6  17       67.25        6.25     28.14 o 
  -5   6  17       30.96        7.85     45.49 o 
  -4   6  17        3.95      -15.37     22.61 o 
  -3   6  17       66.34       23.62     25.73 o 
  -2   6  17       91.38       54.06     27.46 o 
  -1   6  17       33.48       23.06     23.39 o 
  -4   7  17       25.58        2.52     26.44 o 
  -3   7  17        4.02      -25.90     25.90 o 
  -2  -7  18        0.05      -21.95     21.95 o 
  -1  -7  18        1.79       24.90     22.94 o 
  -4  -6  18       48.64       74.92     24.61 o 
  -3  -6  18       69.82      115.72     26.09 o 
  -2  -6  18        1.82       -4.17     22.15 o 
  -1  -6  18       46.94       42.88     20.87 o 
   0  -6  18       16.67       19.55     21.71 o 
  -4  -5  18        1.94       -3.86     23.77 o 
  -3  -5  18       16.65       26.62     22.44 o 
  -2  -5  18       46.14       19.89     23.55 o 
  -1  -5  18      138.01      163.79     23.74 o 
   0  -5  18        0.24      -21.89     21.89 o 
  -5  -4  18        0.26        2.57     24.85 o 
  -4  -4  18        2.49        9.11     22.38 o 
  -3  -4  18       39.24       -8.32     21.14 o 
  -2  -4  18       11.85       13.24     21.15 o 
  -1  -4  18        0.29       -4.91     20.96 o 
   0  -4  18       42.16       82.97     21.63 o 
   1  -4  18       16.27      -20.63     20.63 o 
  -5  -3  18       56.91       40.11     22.12 o 
  -4  -3  18       14.75       61.35     22.78 o 
  -3  -3  18       14.61      -20.76     20.76 o 
  -2  -3  18       95.76       82.27     23.11 o 
  -1  -3  18      105.44       86.84     22.26 o 
   0  -3  18      123.44      131.39     21.74 o 
   1  -3  18       17.10      -22.91     22.91 o 
  -6  -2  18       54.44       27.26     24.42 o 
  -5  -2  18       23.80       50.93     22.22 o 
  -4  -2  18        2.48      -16.98     21.20 o 
  -3  -2  18      345.43      326.69     28.40 o 
  -2  -2  18      104.36       59.77     23.58 o 
  -1  -2  18       73.02       97.46     24.17 o 
   0  -2  18       63.14       46.57     21.43 o 
   1  -2  18       39.38       30.62     23.78 o 
  -6  -1  18       26.86       14.11     22.62 o 
  -5  -1  18        1.01       23.78     23.45 o 
  -4  -1  18       20.83       27.32     21.26 o 
  -3  -1  18       59.66       38.89     23.09 o 
  -2  -1  18       16.44        9.38     19.98 o 
  -1  -1  18      150.99      158.14     23.60 o 
   0  -1  18      226.39      251.24     26.70 o 
   1  -1  18       21.11       14.53     21.40 o 
  -6   0  18        9.15      -24.18     24.18 o 
  -5   0  18        0.16       60.19     23.45 o 
  -4   0  18      115.21      134.27     23.11 o 
  -3   0  18        0.08      -22.38     22.38 o 
  -2   0  18        6.03       25.46     22.50 o 
  -1   0  18       35.36       52.67     24.72 o 
   0   0  18       11.60      -23.74     23.74 o 
  -6   1  18        4.94       28.78     24.63 o 
  -5   1  18       18.62        9.66     23.42 o 
  -4   1  18        0.82       17.48     22.62 o 
  -3   1  18       78.31       46.02     22.46 o 
  -2   1  18       23.71       36.06     25.57 o 
  -1   1  18        0.10      -21.95     21.95 o 
   0   1  18      147.94      147.54     24.72 o 
  -6   2  18       43.71       32.09     25.99 o 
  -5   2  18        3.30      -13.89     23.57 o 
  -4   2  18       52.75       47.60     23.94 o 
  -3   2  18        9.80       46.11     28.35 o 
  -2   2  18       84.06       63.32     23.58 o 
  -1   2  18       19.35      -22.16     22.16 o 
   0   2  18       12.76       -4.18     25.13 o 
  -5   3  18       74.66       74.15     25.32 o 
  -4   3  18        8.24        3.05     20.74 o 
  -3   3  18       66.21       47.77     23.97 o 
  -2   3  18        0.39       12.20     22.44 o 
  -1   3  18        3.65      -11.56     22.96 o 
  -5   4  18       50.11       27.71     26.71 o 
  -4   4  18       23.32        3.50     23.45 o 
  -3   4  18        1.37        4.08     22.43 o 
  -2   4  18        0.12      -22.32     22.32 o 
  -4   5  18       26.30       15.05     22.75 o 
  -3   5  18       22.44      -31.70     31.70 o 
  -3  -3  19       21.38      -21.82     21.82 o 
  -2  -3  19      184.87      215.04     30.70 o 
  -4  -2  19        4.68      -17.96     21.59 o 
  -3  -2  19        4.43      -18.39     22.18 o 
  -2  -2  19       10.83        1.76     21.94 o 
  -1  -2  19      220.32      213.69     26.59 o 
  -4  -1  19        4.71      -13.57     23.68 o 
  -3  -1  19        7.63      -23.29     23.29 o 
  -2  -1  19        2.42       36.92     25.20 o 
  -4   0  19       93.00      121.82     26.44 o 
  -3   0  19       59.50       14.05     23.39 o 
  -2   0  19        9.56      -11.65     24.80 o 
  -4   1  19      152.44      187.95     27.66 o 
  -3   1  19       65.88       57.28     24.02 o 
  -2   1  19       11.21       20.32     24.57 o 
                                                 
 
